# Supplementary material for: Four new species of the genus Otacilia Thorell, 1897 from Hunan Province, China (Araneae, Phrurolithidae)
Source: Zookeys. 2016 Sep 29;(620):33–55. doi: 10.3897/zookeys.620.7982 (PMC5102421; doi:10.3897/zookeys.620.7982)
Supplement: XML Treatment for Otacilia [file zookeys.620.7982-treatment1.xml]

<!DOCTYPE tp:taxon-treatment
  PUBLIC "-//TaxonX//DTD Taxonomic Treatment Publishing DTD v0 20100105//EN" "tax-treatment-NSO.dtd">
<tp:taxon-treatment xmlns:tp="http://www.plazi.org/taxpub"><tp:treatment-meta><kwd-group><label>Taxon classification</label><kwd><named-content content-type="kingdom">Animalia</named-content></kwd><kwd><named-content content-type="order">Araneae</named-content></kwd><kwd><named-content content-type="family">Phrurolithidae</named-content></kwd></kwd-group><mixed-citation publication-type="journal"><person-group><name><surname>Jin</surname><given-names>Chi</given-names></name><name><surname>Fu</surname><given-names>Lina</given-names></name><name><surname>Yin</surname><given-names>Xiangchu</given-names></name><name><surname>Zhang</surname><given-names>Feng</given-names></name></person-group><article-title>Four new species of the genus <italic><tp:taxon-name><tp:taxon-name-part taxon-name-part-type="genus">Otacilia</tp:taxon-name-part></tp:taxon-name></italic> Thorell, 1897 from Hunan Province, China (<tp:taxon-name><tp:taxon-name-part taxon-name-part-type="order">Araneae</tp:taxon-name-part></tp:taxon-name>, <tp:taxon-name><tp:taxon-name-part taxon-name-part-type="family">Phrurolithidae</tp:taxon-name-part></tp:taxon-name>)</article-title><source>Zookeys</source><day>29</day><month>9</month><year>2016</year><volume>2016</volume><issue>620</issue><fpage>33</fpage><lpage>55</lpage><pub-id pub-id-type="doi">10.3897/zookeys.620.7982</pub-id></mixed-citation></tp:treatment-meta><tp:nomenclature><tp:taxon-name>
              <tp:taxon-name-part taxon-name-part-type="genus">Otacilia</tp:taxon-name-part>
            </tp:taxon-name><tp:taxon-authority>Thorell, 1897</tp:taxon-authority></tp:nomenclature><tp:treatment-sec sec-type="diagnosis" id="SECID0EQDAE"><title>Diagnosis.</title><p>Chelicerae each with two bristles (rarely with one bristle) on anterior side; leg formula: 4123 (rarely 1423); spination: femora I–II d 0–2, III–IV d 0–1, I pl 3–6, II pl 0–3; tibiae I–II usually with 6–8 pairs of ventral spines; tibia I always one more rv than pv spine and tibia II always one more pv than rv spine; metatarsi I–II usually with 3–4 pairs of ventral spines, and always one more pv than rv spine.</p><p>Male palp: femur with ventral apophysis or hump; tibia usually with single strong <abbrev xmlns:xlink="http://www.w3.org/1999/xlink" xlink:title="retrolateral tibial apophysis" id="ABBRID0EXDAE" xlink:type="simple">RTA</abbrev>, some species with BTA or <abbrev xmlns:xlink="http://www.w3.org/1999/xlink" xlink:title="dorsal tibial apophysis" id="ABBRID0E1DAE" xlink:type="simple">DTA</abbrev>; embolus hook-shaped or needle-like, originating antero-prolaterally; tegular apophysis sclerotized or transparent, present or absent, antero-retrolaterally located; conductor membranous, well developed or absent. Female genitalia: epigynal median plate distinct or absent; vulva with pair of transparent bursae anteriorly and pair of strongly sclerotized spermathecae posteriorly.</p></tp:treatment-sec><tp:treatment-sec sec-type="Species groups of Otacilia" id="SECID0E4DAE"><title>Species groups of <italic><tp:taxon-name><tp:taxon-name-part taxon-name-part-type="genus">Otacilia</tp:taxon-name-part></tp:taxon-name></italic>.</title><p>After reviewing 59 <italic><tp:taxon-name><tp:taxon-name-part taxon-name-part-type="genus">Otacilia</tp:taxon-name-part></tp:taxon-name></italic> species (including the four new Chinese species described in this paper), the grouping was revised and the current species assigned to four groups based on assessment of <xref ref-type="bibr" rid="B7">Fu et al. (2016b)</xref>. The <italic><tp:taxon-name><tp:taxon-name-part taxon-name-part-type="species">revoluta</tp:taxon-name-part></tp:taxon-name></italic> group was divided into two new groups, the <italic><tp:taxon-name><tp:taxon-name-part taxon-name-part-type="species">longituba</tp:taxon-name-part></tp:taxon-name></italic> group (16 species) and the <italic><tp:taxon-name><tp:taxon-name-part taxon-name-part-type="species">ambon</tp:taxon-name-part></tp:taxon-name></italic> group (two species). The <italic><tp:taxon-name><tp:taxon-name-part taxon-name-part-type="species">armatissima</tp:taxon-name-part></tp:taxon-name></italic> group (29 species) and the <italic><tp:taxon-name><tp:taxon-name-part taxon-name-part-type="species">pseudostella</tp:taxon-name-part></tp:taxon-name></italic> group (nine species) were preserved and updated. Three species were not assigned to any group because of their poor original description and figures or peculiar structure: <italic><tp:taxon-name><tp:taxon-name-part taxon-name-part-type="genus">Otacilia</tp:taxon-name-part> <tp:taxon-name-part taxon-name-part-type="species">luzonica</tp:taxon-name-part></tp:taxon-name></italic> (Simon, 1898) (female is unknown; description and figures are not <!--PageBreak-->diagnostic), <italic><tp:taxon-name><tp:taxon-name-part taxon-name-part-type="genus">Otacilia</tp:taxon-name-part> <tp:taxon-name-part taxon-name-part-type="species">papilla</tp:taxon-name-part></tp:taxon-name></italic> Dankittipakul &amp; Singtripop, 2014 (male is unknown; epigyne medially with lobe and absence of bursae) and <italic><tp:taxon-name><tp:taxon-name-part taxon-name-part-type="genus">Otacilia</tp:taxon-name-part> <tp:taxon-name-part taxon-name-part-type="species">paracymbium</tp:taxon-name-part></tp:taxon-name></italic> Jäger &amp; Wunderlich, 2012 (female is unknown; cymbium with <tp:taxon-name><tp:taxon-name-part taxon-name-part-type="species">paracymbium</tp:taxon-name-part></tp:taxon-name>).</p><p>Here the male and female diagnostic characters are listed for each species group, followed by a list of all of the included <italic><tp:taxon-name><tp:taxon-name-part taxon-name-part-type="genus">Otacilia</tp:taxon-name-part></tp:taxon-name></italic> species (Table <xref ref-type="table" rid="T1">1</xref>).</p><table-wrap id="T1" position="float" orientation="portrait"><label>Table 1.</label><caption><p>Definition of species groups of <italic><tp:taxon-name><tp:taxon-name-part taxon-name-part-type="genus">Otacilia</tp:taxon-name-part></tp:taxon-name></italic> species, together with lists of included species (species marked with an asterisk are reported from China).</p></caption><table id="TID0EXIAG" rules="all"><tbody><tr><th rowspan="1" colspan="1">Species group name</th><th rowspan="1" colspan="1">Diagnostic Character</th><th rowspan="1" colspan="1">Included Species</th></tr><tr><td rowspan="1" colspan="1">
              <italic><tp:taxon-name><tp:taxon-name-part taxon-name-part-type="species">armatissima</tp:taxon-name-part></tp:taxon-name></italic>
            </td><td rowspan="1" colspan="1">1) Palpal organ with a distinct sclerotized <abbrev xmlns:xlink="http://www.w3.org/1999/xlink" xlink:title="tegular apophysis" id="ABBRID0EPJAE" xlink:type="simple">TA</abbrev> or membranous conductor; embolus hook-shaped.<break/> 2) Epigyne with a distinct median plate, without concavity; <abbrev xmlns:xlink="http://www.w3.org/1999/xlink" xlink:title="copulatory opening" id="ABBRID0EUJAE" xlink:type="simple">CO</abbrev> slocated anteriorly or medially, higher than the spermathecae; <abbrev xmlns:xlink="http://www.w3.org/1999/xlink" xlink:title="copulatory duct" id="ABBRID0EXJAE" xlink:type="simple">CD</abbrev> (the left one from the ventral view) anti-clockwise from the <abbrev xmlns:xlink="http://www.w3.org/1999/xlink" xlink:title="copulatory opening" id="ABBRID0E1JAE" xlink:type="simple">CO</abbrev>; connecting tube usually crescent-shaped; spermathecae separated by more than half a spermatheca’s diameter.</td><td rowspan="1" colspan="1">1) <italic><tp:taxon-name><tp:taxon-name-part taxon-name-part-type="genus">Otacilia</tp:taxon-name-part> <tp:taxon-name-part taxon-name-part-type="species">armatissima</tp:taxon-name-part></tp:taxon-name></italic> Thorell, 1897<break/> 2) <italic><tp:taxon-name><tp:taxon-name-part taxon-name-part-type="genus">Otacilia</tp:taxon-name-part> <tp:taxon-name-part taxon-name-part-type="species">bawangling</tp:taxon-name-part></tp:taxon-name></italic> Fu, Zhang &amp; Zhu, 2010*<break/> 3) <italic><tp:taxon-name><tp:taxon-name-part taxon-name-part-type="genus">Otacilia</tp:taxon-name-part> <tp:taxon-name-part taxon-name-part-type="species">biarclata</tp:taxon-name-part></tp:taxon-name></italic> Fu, He &amp; Zhang, 2015*<break/> 4) <italic><tp:taxon-name><tp:taxon-name-part taxon-name-part-type="genus">Otacilia</tp:taxon-name-part> <tp:taxon-name-part taxon-name-part-type="species">bicolor</tp:taxon-name-part></tp:taxon-name></italic> Jäger &amp; Wunderlich, 2012<break/> 5) <italic><tp:taxon-name><tp:taxon-name-part taxon-name-part-type="genus">Otacilia</tp:taxon-name-part> <tp:taxon-name-part taxon-name-part-type="species">florifera</tp:taxon-name-part></tp:taxon-name></italic> Fu, He &amp; Zhang, 2015*<break/> 6) <italic><tp:taxon-name><tp:taxon-name-part taxon-name-part-type="genus">Otacilia</tp:taxon-name-part> <tp:taxon-name-part taxon-name-part-type="species">forcipata</tp:taxon-name-part></tp:taxon-name></italic> Yang, Wang &amp; Yang, 2013*<break/> 7) <italic><tp:taxon-name><tp:taxon-name-part taxon-name-part-type="genus">Otacilia</tp:taxon-name-part> <tp:taxon-name-part taxon-name-part-type="species">foveata</tp:taxon-name-part></tp:taxon-name></italic> (Song, 1990)*<break/> 8) <italic><tp:taxon-name><tp:taxon-name-part taxon-name-part-type="genus">Otacilia</tp:taxon-name-part> <tp:taxon-name-part taxon-name-part-type="species">fujiana</tp:taxon-name-part></tp:taxon-name></italic> Fu, Jin &amp; Zhang, 2014*<break/> 9) <italic><tp:taxon-name><tp:taxon-name-part taxon-name-part-type="genus">Otacilia</tp:taxon-name-part> <tp:taxon-name-part taxon-name-part-type="species">hengshan</tp:taxon-name-part></tp:taxon-name></italic> (Song, 1990)*<break/> 10) <italic><tp:taxon-name><tp:taxon-name-part taxon-name-part-type="genus">Otacilia</tp:taxon-name-part> <tp:taxon-name-part taxon-name-part-type="species">jianfengling</tp:taxon-name-part></tp:taxon-name></italic> Fu, Zhang &amp; Zhu, 2010*<break/> 11) <italic><tp:taxon-name><tp:taxon-name-part taxon-name-part-type="genus">Otacilia</tp:taxon-name-part> <tp:taxon-name-part taxon-name-part-type="species">kao</tp:taxon-name-part></tp:taxon-name></italic> Jäger &amp; Wunderlich, 2012<break/> 12) <italic><tp:taxon-name><tp:taxon-name-part taxon-name-part-type="genus">Otacilia</tp:taxon-name-part> <tp:taxon-name-part taxon-name-part-type="species">komurai</tp:taxon-name-part></tp:taxon-name></italic> (Yaginuma, 1952)*<break/> 13) <italic><tp:taxon-name><tp:taxon-name-part taxon-name-part-type="genus">Otacilia</tp:taxon-name-part> <tp:taxon-name-part taxon-name-part-type="species">limushan</tp:taxon-name-part></tp:taxon-name></italic> Fu, Zhang &amp; Zhu, 2010*<break/> 14) <italic><tp:taxon-name><tp:taxon-name-part taxon-name-part-type="genus">Otacilia</tp:taxon-name-part> <tp:taxon-name-part taxon-name-part-type="species">liupan</tp:taxon-name-part></tp:taxon-name></italic> Hu &amp; Zhang, 2011*<break/> 15) <italic><tp:taxon-name><tp:taxon-name-part taxon-name-part-type="genus">Otacilia</tp:taxon-name-part> <tp:taxon-name-part taxon-name-part-type="species">luna</tp:taxon-name-part></tp:taxon-name></italic> (Kamura, 1994)<break/> 16) <italic><tp:taxon-name><tp:taxon-name-part taxon-name-part-type="genus">Otacilia</tp:taxon-name-part> <tp:taxon-name-part taxon-name-part-type="species">lynx</tp:taxon-name-part></tp:taxon-name></italic> (Kamura, 1994)*<break/> 17) <italic><tp:taxon-name><tp:taxon-name-part taxon-name-part-type="genus">Otacilia</tp:taxon-name-part> <tp:taxon-name-part taxon-name-part-type="species">macrospora</tp:taxon-name-part></tp:taxon-name></italic> Fu. Zhang &amp; Zhang, 2016*<break/> 18) <italic><tp:taxon-name><tp:taxon-name-part taxon-name-part-type="genus">Otacilia</tp:taxon-name-part> <tp:taxon-name-part taxon-name-part-type="species">obesa</tp:taxon-name-part></tp:taxon-name></italic> Fu. Zhang &amp; Zhang, 2016*<break/> 19) <italic><tp:taxon-name><tp:taxon-name-part taxon-name-part-type="genus">Otacilia</tp:taxon-name-part> <tp:taxon-name-part taxon-name-part-type="species">onoi</tp:taxon-name-part></tp:taxon-name></italic> Deeleman-Reinhold, 2001<break/> 20) <italic><tp:taxon-name><tp:taxon-name-part taxon-name-part-type="genus">Otacilia</tp:taxon-name-part> <tp:taxon-name-part taxon-name-part-type="species">papilion</tp:taxon-name-part></tp:taxon-name></italic> Fu, Zhang &amp; Zhang, 2016*<break/> 21) <italic><tp:taxon-name><tp:taxon-name-part taxon-name-part-type="genus">Otacilia</tp:taxon-name-part> <tp:taxon-name-part taxon-name-part-type="species">pyriformis</tp:taxon-name-part></tp:taxon-name></italic> Fu, Zhang &amp; Zhang, 2016*<break/> 22) <italic><tp:taxon-name><tp:taxon-name-part taxon-name-part-type="genus">Otacilia</tp:taxon-name-part> <tp:taxon-name-part taxon-name-part-type="species">sinifera</tp:taxon-name-part></tp:taxon-name></italic> Deeleman-Reinhold, 2001<break/> 23) <italic><tp:taxon-name><tp:taxon-name-part taxon-name-part-type="genus">Otacilia</tp:taxon-name-part> <tp:taxon-name-part taxon-name-part-type="species">songi</tp:taxon-name-part></tp:taxon-name></italic> <xref ref-type="bibr" rid="B11">Wang et al., 2015</xref>*<break/> 24) <italic><tp:taxon-name><tp:taxon-name-part taxon-name-part-type="genus">Otacilia</tp:taxon-name-part> <tp:taxon-name-part taxon-name-part-type="species">subliupan</tp:taxon-name-part></tp:taxon-name></italic> <xref ref-type="bibr" rid="B11">Wang et al., 2015</xref>*<break/> 25) <italic><tp:taxon-name><tp:taxon-name-part taxon-name-part-type="genus">Otacilia</tp:taxon-name-part> <tp:taxon-name-part taxon-name-part-type="species">taiwanica</tp:taxon-name-part></tp:taxon-name></italic> (Hayashi &amp; Yoshida, 1993)*<break/> 26) <italic><tp:taxon-name><tp:taxon-name-part taxon-name-part-type="genus">Otacilia</tp:taxon-name-part> <tp:taxon-name-part taxon-name-part-type="species">truncata</tp:taxon-name-part></tp:taxon-name></italic> Dankittipakul &amp; Singtripop, 2014<break/> 27) <italic><tp:taxon-name><tp:taxon-name-part taxon-name-part-type="genus">Otacilia</tp:taxon-name-part> <tp:taxon-name-part taxon-name-part-type="species">yangi</tp:taxon-name-part></tp:taxon-name></italic> Zhang, Fu &amp; Zhu, 2009*<break/> 28) <italic><tp:taxon-name><tp:taxon-name-part taxon-name-part-type="genus">Otacilia</tp:taxon-name-part> <tp:taxon-name-part taxon-name-part-type="species">hippocampa</tp:taxon-name-part></tp:taxon-name></italic> sp. n.*<break/> 29) <italic><tp:taxon-name><tp:taxon-name-part taxon-name-part-type="genus">Otacilia</tp:taxon-name-part> <tp:taxon-name-part taxon-name-part-type="species">yangmingensis</tp:taxon-name-part></tp:taxon-name></italic> sp. n.*</td></tr><tr><td rowspan="1" colspan="1">
              <italic><tp:taxon-name><tp:taxon-name-part taxon-name-part-type="species">ambon</tp:taxon-name-part></tp:taxon-name></italic>
            </td><td rowspan="1" colspan="1">1) Palpal organ without a distinct <abbrev xmlns:xlink="http://www.w3.org/1999/xlink" xlink:title="tegular apophysis" id="ABBRID0EWVAE" xlink:type="simple">TA</abbrev>; the bulb is not pyriform but oval; embolus claw-like.<break/> 2) Epigyne without median plate and concavity; Cos located posterior, lower than the spermathecae; spermathecae well separated from each other by more than three spermatheca’s diameter.</td><td rowspan="1" colspan="1">1) <italic><tp:taxon-name><tp:taxon-name-part taxon-name-part-type="genus">Otacilia</tp:taxon-name-part> <tp:taxon-name-part taxon-name-part-type="species">ambon</tp:taxon-name-part></tp:taxon-name></italic> Deeleman-Reinhold, 2001<break/> 2) <italic><tp:taxon-name><tp:taxon-name-part taxon-name-part-type="genus">Otacilia</tp:taxon-name-part> <tp:taxon-name-part taxon-name-part-type="species">revoluta</tp:taxon-name-part></tp:taxon-name></italic> (Yin et al., 2004)*</td></tr><tr><td rowspan="1" colspan="1">
              <italic><tp:taxon-name><tp:taxon-name-part taxon-name-part-type="species">longituba</tp:taxon-name-part></tp:taxon-name></italic>
            </td><td rowspan="1" colspan="1">1) Palpal organ without a distinct <abbrev xmlns:xlink="http://www.w3.org/1999/xlink" xlink:title="tegular apophysis" id="ABBRID0EIXAE" xlink:type="simple">TA</abbrev>; conductor well developed or degenerated; embolus needle-like.<break/> 2) Epigyne without median plate and concavity; Cos located medially, higher than the spermathecae; <abbrev xmlns:xlink="http://www.w3.org/1999/xlink" xlink:title="copulatory duct" id="ABBRID0ENXAE" xlink:type="simple">CD</abbrev> (the left one from the ventral view) straight or slightly clockwise from the <abbrev xmlns:xlink="http://www.w3.org/1999/xlink" xlink:title="copulatory opening" id="ABBRID0EQXAE" xlink:type="simple">CO</abbrev>; spermathecae close together or separated by less than half a spermatheca’s diameter.</td><td rowspan="1" colspan="1">1) <italic><tp:taxon-name><tp:taxon-name-part taxon-name-part-type="genus">Otacilia</tp:taxon-name-part> <tp:taxon-name-part taxon-name-part-type="species">bifurcata</tp:taxon-name-part></tp:taxon-name></italic> Dankittipakul &amp; Singtripop, 2014<break/> 2) <italic><tp:taxon-name><tp:taxon-name-part taxon-name-part-type="genus">Otacilia</tp:taxon-name-part> <tp:taxon-name-part taxon-name-part-type="species">christae</tp:taxon-name-part></tp:taxon-name></italic> Jäger &amp; Wunderlich, 2012<break/> 3) <italic><tp:taxon-name><tp:taxon-name-part taxon-name-part-type="genus">Otacilia</tp:taxon-name-part> <tp:taxon-name-part taxon-name-part-type="species">flexa</tp:taxon-name-part></tp:taxon-name></italic> Fu, Zhang &amp; Zhang, 2016*<break/> 4) <italic><tp:taxon-name><tp:taxon-name-part taxon-name-part-type="genus">Otacilia</tp:taxon-name-part> <tp:taxon-name-part taxon-name-part-type="species">longituba</tp:taxon-name-part></tp:taxon-name></italic> Wang, Zhang &amp; Zhang, 2012*<break/> 5) <italic><tp:taxon-name><tp:taxon-name-part taxon-name-part-type="genus">Otacilia</tp:taxon-name-part> <tp:taxon-name-part taxon-name-part-type="species">loriot</tp:taxon-name-part></tp:taxon-name></italic> Jäger &amp; Wunderlich, 2012<break/> 6) <italic><tp:taxon-name><tp:taxon-name-part taxon-name-part-type="genus">Otacilia</tp:taxon-name-part> <tp:taxon-name-part taxon-name-part-type="species">microstoma</tp:taxon-name-part></tp:taxon-name></italic> <xref ref-type="bibr" rid="B11">Wang et al., 2015</xref>*<break/> 7) <italic><tp:taxon-name><tp:taxon-name-part taxon-name-part-type="genus">Otacilia</tp:taxon-name-part> <tp:taxon-name-part taxon-name-part-type="species">mingsheng</tp:taxon-name-part></tp:taxon-name></italic> Yang, Wang &amp; Yang, 2013*<break/> 8) <italic><tp:taxon-name><tp:taxon-name-part taxon-name-part-type="genus">Otacilia</tp:taxon-name-part> <tp:taxon-name-part taxon-name-part-type="species">mira</tp:taxon-name-part></tp:taxon-name></italic> Fu, Zhang &amp; Zhang, 2016*<break/> 9) <italic><tp:taxon-name><tp:taxon-name-part taxon-name-part-type="genus">Otacilia</tp:taxon-name-part> <tp:taxon-name-part taxon-name-part-type="species">mustela</tp:taxon-name-part></tp:taxon-name></italic> Kamura, 2008<break/> 10) <italic><tp:taxon-name><tp:taxon-name-part taxon-name-part-type="genus">Otacilia</tp:taxon-name-part> <tp:taxon-name-part taxon-name-part-type="species">namkhan</tp:taxon-name-part></tp:taxon-name></italic> Jäger &amp; Wunderlich, 2012<break/> 11) <italic><tp:taxon-name><tp:taxon-name-part taxon-name-part-type="genus">Otacilia</tp:taxon-name-part> <tp:taxon-name-part taxon-name-part-type="species">parva</tp:taxon-name-part></tp:taxon-name></italic> Deeleman-Reinhold, 2001<break/> 12) <italic><tp:taxon-name><tp:taxon-name-part taxon-name-part-type="genus">Otacilia</tp:taxon-name-part> <tp:taxon-name-part taxon-name-part-type="species">simianshan</tp:taxon-name-part></tp:taxon-name></italic> Zhou, Wang &amp; Zhang, 2013*<break/> 13) <italic><tp:taxon-name><tp:taxon-name-part taxon-name-part-type="genus">Otacilia</tp:taxon-name-part> <tp:taxon-name-part taxon-name-part-type="species">vangvieng</tp:taxon-name-part></tp:taxon-name></italic> Jäger &amp; Wunderlich, 2012<break/> 14) <italic><tp:taxon-name><tp:taxon-name-part taxon-name-part-type="genus">Otacilia</tp:taxon-name-part> <tp:taxon-name-part taxon-name-part-type="species">zebra</tp:taxon-name-part></tp:taxon-name></italic> Deeleman-Reinhold, 2001<break/> 15) <italic><tp:taxon-name><tp:taxon-name-part taxon-name-part-type="genus">Otacilia</tp:taxon-name-part> <tp:taxon-name-part taxon-name-part-type="species">curvata</tp:taxon-name-part></tp:taxon-name></italic> sp. n.*<break/> 16) <italic><tp:taxon-name><tp:taxon-name-part taxon-name-part-type="genus">Otacilia</tp:taxon-name-part> <tp:taxon-name-part taxon-name-part-type="species">submicrostoma</tp:taxon-name-part></tp:taxon-name></italic> sp. n.*</td></tr><tr><td rowspan="1" colspan="1">
              <italic><tp:taxon-name><tp:taxon-name-part taxon-name-part-type="species">pseudostella</tp:taxon-name-part></tp:taxon-name></italic>
            </td><td rowspan="1" colspan="1">1) Palpal organ without a distinct <abbrev xmlns:xlink="http://www.w3.org/1999/xlink" xlink:title="tegular apophysis" id="ABBRID0EM5AE" xlink:type="simple">TA</abbrev>; an apophysis <abbrev xmlns:xlink="http://www.w3.org/1999/xlink" id="ABBRID0EP5AE" xlink:type="simple"><def><p>present near embolic base </p></def>(PEA)</abbrev>; embolus needle-like.<break/> 2) Epigyne without indistinct median plate, but with a pair of shallow concavities; Cos located anteriorly or medially, higher than the spermathecae; spermathecae separated by more than one spermatheca’s diameter.</td><td rowspan="1" colspan="1">1) <italic><tp:taxon-name><tp:taxon-name-part taxon-name-part-type="genus">Otacilia</tp:taxon-name-part> <tp:taxon-name-part taxon-name-part-type="species">acuta</tp:taxon-name-part></tp:taxon-name></italic> Fu, Zhang &amp; Zhang, 2016*<break/> 2) <italic><tp:taxon-name><tp:taxon-name-part taxon-name-part-type="genus">Otacilia</tp:taxon-name-part> <tp:taxon-name-part taxon-name-part-type="species">aurita</tp:taxon-name-part></tp:taxon-name></italic> Fu, Zhang &amp; Zhang, 2016*<break/> 3) <italic><tp:taxon-name><tp:taxon-name-part taxon-name-part-type="genus">Otacilia</tp:taxon-name-part> <tp:taxon-name-part taxon-name-part-type="species">digitata</tp:taxon-name-part></tp:taxon-name></italic> Fu, Zhang &amp; Zhang, 2016*<break/> 4) <italic><tp:taxon-name><tp:taxon-name-part taxon-name-part-type="genus">Otacilia</tp:taxon-name-part> <tp:taxon-name-part taxon-name-part-type="species">leibo</tp:taxon-name-part></tp:taxon-name></italic> Fu, Zhang &amp; Zhang, 2016*<break/> 5) <italic><tp:taxon-name><tp:taxon-name-part taxon-name-part-type="genus">Otacilia</tp:taxon-name-part> <tp:taxon-name-part taxon-name-part-type="species">ovata</tp:taxon-name-part></tp:taxon-name></italic> Fu, Zhang &amp; Zhang, 2016*<break/> 6) <italic><tp:taxon-name><tp:taxon-name-part taxon-name-part-type="genus">Otacilia</tp:taxon-name-part> <tp:taxon-name-part taxon-name-part-type="species">pseudostella</tp:taxon-name-part></tp:taxon-name></italic> Fu, Jin &amp; Zhang, 2014*<break/> 7) <italic><tp:taxon-name><tp:taxon-name-part taxon-name-part-type="genus">Otacilia</tp:taxon-name-part> <tp:taxon-name-part taxon-name-part-type="species">stella</tp:taxon-name-part></tp:taxon-name></italic> Kamura, 2005<break/> 8) <italic><tp:taxon-name><tp:taxon-name-part taxon-name-part-type="genus">Otacilia</tp:taxon-name-part> <tp:taxon-name-part taxon-name-part-type="species">vulpes</tp:taxon-name-part></tp:taxon-name></italic> (Kamura, 2001)<break/> 9) <italic><tp:taxon-name><tp:taxon-name-part taxon-name-part-type="genus">Otacilia</tp:taxon-name-part> <tp:taxon-name-part taxon-name-part-type="species">zhangi</tp:taxon-name-part></tp:taxon-name></italic> Fu, Jin &amp; Zhang, 2014*</td></tr><tr><td rowspan="1" colspan="1">the others</td><td rowspan="1" colspan="1"/><td rowspan="1" colspan="1">1) <italic><tp:taxon-name><tp:taxon-name-part taxon-name-part-type="genus">Otacilia</tp:taxon-name-part> <tp:taxon-name-part taxon-name-part-type="species">luzonica</tp:taxon-name-part></tp:taxon-name></italic> (Simon, 1898)<break/> 2) <italic><tp:taxon-name><tp:taxon-name-part taxon-name-part-type="genus">Otacilia</tp:taxon-name-part> <tp:taxon-name-part taxon-name-part-type="species">papilla</tp:taxon-name-part></tp:taxon-name></italic> Dankittipakul &amp; Singtripop, 2014<break/> 3) <italic><tp:taxon-name><tp:taxon-name-part taxon-name-part-type="genus">Otacilia</tp:taxon-name-part> <tp:taxon-name-part taxon-name-part-type="species">paracymbium</tp:taxon-name-part></tp:taxon-name></italic> Jager &amp; Wunderlich, 2012*</td></tr></tbody></table></table-wrap></tp:treatment-sec><ref-list><ref id="B7"><mixed-citation xmlns:xlink="http://www.w3.org/1999/xlink" xlink:type="simple">
          <person-group><name name-style="western"><surname>Fu</surname><given-names>LN</given-names></name><name name-style="western"><surname>Zhang</surname><given-names>ZS</given-names></name><name name-style="western"><surname>Zhang</surname><given-names>F</given-names></name></person-group> (<year>2016b</year>) <article-title>New <italic><tp:taxon-name><tp:taxon-name-part taxon-name-part-type="genus">Otacilia</tp:taxon-name-part></tp:taxon-name></italic> species from Southwest China (<tp:taxon-name><tp:taxon-name-part taxon-name-part-type="order">Araneae</tp:taxon-name-part></tp:taxon-name>: <tp:taxon-name><tp:taxon-name-part taxon-name-part-type="family">Phrurolithidae</tp:taxon-name-part></tp:taxon-name>).</article-title> <source>Zootaxa</source> <volume>4107</volume>(<issue>2</issue>): <fpage>197</fpage>–<lpage>221</lpage>. doi: <ext-link xlink:type="simple" ext-link-type="doi" xlink:href="10.11646/zootaxa.4107.2.4">10.11646/zootaxa.4107.2.4</ext-link></mixed-citation></ref><ref id="B11"><mixed-citation xmlns:xlink="http://www.w3.org/1999/xlink" xlink:type="simple">
          <person-group><name name-style="western"><surname>Wang</surname><given-names>LY</given-names></name><name name-style="western"><surname>Chen</surname><given-names>HM</given-names></name><name name-style="western"><surname>Zhou</surname><given-names>KX</given-names></name><name name-style="western"><surname>Zhang</surname><given-names>F</given-names></name><name name-style="western"><surname>Zhang</surname><given-names>ZS</given-names></name></person-group> (<year>2015</year>) <article-title>Diversity of spiders in Fanjing Mountain Nature Reserve, Guizhou, China, I: Six new species of <tp:taxon-name><tp:taxon-name-part taxon-name-part-type="family">Phrurolithidae</tp:taxon-name-part></tp:taxon-name> (<tp:taxon-name><tp:taxon-name-part taxon-name-part-type="order">Araneae</tp:taxon-name-part></tp:taxon-name>).</article-title> <source>Zootaxa</source> <volume>4012</volume>(<issue>3</issue>): <fpage>447</fpage>–<lpage>464</lpage>. doi: <ext-link xlink:type="simple" ext-link-type="doi" xlink:href="10.11646/zootaxa.4012.3.2">10.11646/zootaxa.4012.3.2</ext-link></mixed-citation></ref></ref-list></tp:taxon-treatment>
