# Supplementary material for: Four new species of the genus Otacilia Thorell, 1897 from Hunan Province, China (Araneae, Phrurolithidae)
Source: Zookeys. 2016 Sep 29;(620):33–55. doi: 10.3897/zookeys.620.7982 (PMC5102421; doi:10.3897/zookeys.620.7982)
Supplement: XML Treatment for Otacilia hippocampa [file zookeys.620.7982-treatment2.xml]

<!DOCTYPE tp:taxon-treatment
  PUBLIC "-//TaxonX//DTD Taxonomic Treatment Publishing DTD v0 20100105//EN" "tax-treatment-NSO.dtd">
<tp:taxon-treatment xmlns:tp="http://www.plazi.org/taxpub"><tp:treatment-meta><kwd-group><label>Taxon classification</label><kwd><named-content content-type="kingdom">Animalia</named-content></kwd><kwd><named-content content-type="order">Araneae</named-content></kwd><kwd><named-content content-type="family">Phrurolithidae</named-content></kwd></kwd-group><mixed-citation publication-type="journal"><person-group><name><surname>Jin</surname><given-names>Chi</given-names></name><name><surname>Fu</surname><given-names>Lina</given-names></name><name><surname>Yin</surname><given-names>Xiangchu</given-names></name><name><surname>Zhang</surname><given-names>Feng</given-names></name></person-group><article-title>Four new species of the genus <italic><tp:taxon-name><tp:taxon-name-part taxon-name-part-type="genus">Otacilia</tp:taxon-name-part></tp:taxon-name></italic> Thorell, 1897 from Hunan Province, China (<tp:taxon-name><tp:taxon-name-part taxon-name-part-type="order">Araneae</tp:taxon-name-part></tp:taxon-name>, <tp:taxon-name><tp:taxon-name-part taxon-name-part-type="family">Phrurolithidae</tp:taxon-name-part></tp:taxon-name>)</article-title><source>Zookeys</source><day>29</day><month>9</month><year>2016</year><volume>2016</volume><issue>620</issue><fpage>33</fpage><lpage>55</lpage><pub-id pub-id-type="doi">10.3897/zookeys.620.7982</pub-id></mixed-citation></tp:treatment-meta><tp:nomenclature><tp:taxon-name>
              <tp:taxon-name-part taxon-name-part-type="genus">Otacilia</tp:taxon-name-part>
              <tp:taxon-name-part taxon-name-part-type="species">hippocampa</tp:taxon-name-part>
              <object-id xmlns:xlink="http://www.w3.org/1999/xlink" content-type="zoobank" xlink:type="simple">http://zoobank.org/C336230A-1FD5-435C-BA9C-13657E682F6F</object-id>
            </tp:taxon-name><tp:taxon-status xmlns:xlink="http://www.w3.org/1999/xlink" xlink:type="simple">sp. n.</tp:taxon-status><xref ref-type="fig" rid="F1">Figs 1</xref><xref ref-type="fig" rid="F2">, 2</xref><xref ref-type="fig" rid="F3">, 3</xref></tp:nomenclature><tp:treatment-sec sec-type="type material" id="SECID0EFFAG"><title>Type material.</title><p>Holotype ♂, China, <italic>Hunan Province</italic>: Dao County, Qingtang Town, Dajiangyuan Village, Mt. Jiucailing (<named-content xmlns:xlink="http://www.w3.org/1999/xlink" content-type="dwc:verbatimCoordinates" xlink:type="simple"><named-content content-type="geo-json" specific-use="{&#34;type&#34;:&#34;Point&#34;,&#34;coordinates&#34;:[111.353472,25.460466]}" id="NCID0EQFAG" xlink:type="simple">25°27'37.678"N, 111°21'12.499"E</named-content></named-content>), 448 m <abbrev xmlns:xlink="http://www.w3.org/1999/xlink" xlink:title="above sea level" id="ABBRID0EYFAG" xlink:type="simple">a.s.l</abbrev>., 29 September 2015, Chi Jin leg. Paratypes: 2♀2♂, same data as for holotype.</p></tp:treatment-sec><tp:treatment-sec sec-type="etymology" id="SECID0E2FAG"><title>Etymology.</title><p>The species name is taken from the Latin generic name of the seahorse, “<italic><tp:taxon-name><tp:taxon-name-part taxon-name-part-type="genus">Hippocampus</tp:taxon-name-part></tp:taxon-name></italic>”, referring to the seahorse-shaped internal ducts (copulatory duct, connecting tube and spermatheca) in the female epigyne; adjective.</p></tp:treatment-sec><tp:treatment-sec sec-type="diagnosis" id="SECID0EIGAG"><title>Diagnosis.</title><p>The male can be distinguished from all other <italic><tp:taxon-name><tp:taxon-name-part taxon-name-part-type="species">armatissima</tp:taxon-name-part></tp:taxon-name></italic> group species, except <italic><tp:taxon-name><tp:taxon-name-part taxon-name-part-type="genus">Otacilia</tp:taxon-name-part> <tp:taxon-name-part taxon-name-part-type="species">bicolor</tp:taxon-name-part></tp:taxon-name></italic> Jäger &amp; Wunderlich, 2012, <italic><tp:taxon-name><tp:taxon-name-part taxon-name-part-type="genus">Otacilia</tp:taxon-name-part> <tp:taxon-name-part taxon-name-part-type="species">onoi</tp:taxon-name-part></tp:taxon-name></italic> Deeleman-Reinhold, 2001 and <italic><tp:taxon-name><tp:taxon-name-part taxon-name-part-type="genus">Otacilia</tp:taxon-name-part> <tp:taxon-name-part taxon-name-part-type="species">truncata</tp:taxon-name-part></tp:taxon-name></italic> Dankittipakul &amp; Singtripop, 2014, by having a long <abbrev xmlns:xlink="http://www.w3.org/1999/xlink" xlink:title="dorsal tibial apophysis" id="ABBRID0EWHAG" xlink:type="simple">DTA</abbrev> and can be distinguished from these three species by the absence of conductor (Figs <xref ref-type="fig" rid="F2">2A–D</xref>, <xref ref-type="fig" rid="F3">3A–C</xref>). The female of the new species can be easily distinguished from all of the other <italic><tp:taxon-name><tp:taxon-name-part taxon-name-part-type="species">armatissima</tp:taxon-name-part></tp:taxon-name></italic> group species by the seahorse-shaped internal ducts (except the bursae), whereas they are S-shaped or crescent-shaped in the other congeners (Figs <xref ref-type="fig" rid="F2">2E–G</xref>, <xref ref-type="fig" rid="F3">3D–E</xref>).</p></tp:treatment-sec><tp:treatment-sec sec-type="description" id="SECID0E3IAG"><title>Description.</title><p>Male (Fig. <xref ref-type="fig" rid="F1">1A–B</xref>). Total length 2.17–2.65 (n = 3). Holotype: body 2.65 long; carapace 1.28 long, 1.12 wide; abdomen 1.37 long, 0.90 wide. Carapace yellowish brown, with black marginal bands; fovea longitudinal, brown. Eye diameters: <abbrev xmlns:xlink="http://www.w3.org/1999/xlink" xlink:title="anterior median eyes" id="ABBRID0EJJAG" xlink:type="simple">AME</abbrev> 0.08, <abbrev xmlns:xlink="http://www.w3.org/1999/xlink" xlink:title="anterior lateral eyes" id="ABBRID0EMJAG" xlink:type="simple">ALE</abbrev> 0.09, <abbrev xmlns:xlink="http://www.w3.org/1999/xlink" xlink:title="posterior median eyes" id="ABBRID0EPJAG" xlink:type="simple">PME</abbrev> 0.08, <abbrev xmlns:xlink="http://www.w3.org/1999/xlink" xlink:title="posterior lateral eyes" id="ABBRID0ESJAG" xlink:type="simple">PLE</abbrev> 0.09. Eye interdistances: <abbrev xmlns:xlink="http://www.w3.org/1999/xlink" xlink:title="anterior median eyes" id="ABBRID0EVJAG" xlink:type="simple">AME</abbrev>–<abbrev xmlns:xlink="http://www.w3.org/1999/xlink" xlink:title="anterior median eyes" id="ABBRID0EYJAG" xlink:type="simple">AME</abbrev> 0.02, <abbrev xmlns:xlink="http://www.w3.org/1999/xlink" xlink:title="anterior median eyes" id="ABBRID0E2JAG" xlink:type="simple">AME</abbrev>–<abbrev xmlns:xlink="http://www.w3.org/1999/xlink" xlink:title="anterior lateral eyes" id="ABBRID0E5JAG" xlink:type="simple">ALE</abbrev> 0.01, <abbrev xmlns:xlink="http://www.w3.org/1999/xlink" xlink:title="posterior median eyes" id="ABBRID0EBKAG" xlink:type="simple">PME</abbrev>–<abbrev xmlns:xlink="http://www.w3.org/1999/xlink" xlink:title="posterior median eyes" id="ABBRID0EEKAG" xlink:type="simple">PME</abbrev> 0.09, <abbrev xmlns:xlink="http://www.w3.org/1999/xlink" xlink:title="posterior median eyes" id="ABBRID0EHKAG" xlink:type="simple">PME</abbrev>–<abbrev xmlns:xlink="http://www.w3.org/1999/xlink" xlink:title="posterior lateral eyes" id="ABBRID0EKKAG" xlink:type="simple">PLE</abbrev> 0.05, <abbrev xmlns:xlink="http://www.w3.org/1999/xlink" xlink:title="anterior lateral eyes" id="ABBRID0ENKAG" xlink:type="simple">ALE</abbrev>–<abbrev xmlns:xlink="http://www.w3.org/1999/xlink" xlink:title="posterior lateral eyes" id="ABBRID0EQKAG" xlink:type="simple">PLE</abbrev> 0.07. <abbrev xmlns:xlink="http://www.w3.org/1999/xlink" xlink:title="median ocular area" id="ABBRID0ETKAG" xlink:type="simple">MOA</abbrev> 0.19 long, front 0.17 wide, back 0.25 wide. Clypeus 0.14 high. Chelicerae with two strong anterior bristles; promargin with three well-separated teeth, and retromargin with two teeth close to each other. Labium and sternum dark yellow. Legs light yellowish brown; all femora with distal black distal annulus; patellae I–II black, patellae III–IV with distal black annulus; tibiae I–II almost all black, tibiae III–IV with black distal annulus; metatarsi I–II distal half part black, metatarsi III–IV with black distal annulus. Measurements of legs: leg I 4.95 (1.29, 0.49, 1.39, 1.23, 0.55), II 4.09 (1.11, 0.46, 1.01, 0.98, 0.53), III 3.59 (0.91, 0.44, 0.74, 0.94, 0.56), IV 5.19 (1.36, 0.45, 1.14, 1.49, 0.75). Leg formula: 4123. Femur I with two dorsal spines and three prolateral spines, femur II with one dorsal spine and two prolateral spines, femur III lacks dorsal spine, femur IV with one dorsal spine; tibia I with six proventral spines and seven retroventral spines, tibia II with six pairs of ventral spines; metatarsus I with four pairs of ventral spines, metatarsus II with four proventral spines and three retroventral spines. Femora I–III lack dorsal spines, femur IV four with one dorsal spine, femur I with three prolateral spines; tibia I with six proventral spines and seven retroventral spines, tibia II with six proventral spines and five retroventral spines; metatarsus I with four pairs of ventral spines, metatarsus II with four proventral spines and three retroventral spines. Abdomen oval, dorsum light grey, with several chevron-like black stripes, anterior half with a small dorsal scutum; venter light grey.</p><fig id="F1" position="float" orientation="portrait"><label>Figure 1.</label><caption><p>
          <italic><tp:taxon-name><tp:taxon-name-part taxon-name-part-type="genus">Otacilia</tp:taxon-name-part> <tp:taxon-name-part taxon-name-part-type="species">hippocampa</tp:taxon-name-part></tp:taxon-name></italic> sp. n. <bold>A</bold> male habitus, dorsal view <bold>B</bold> same, ventral view <bold>C</bold> Female habitus, dorsal view <bold>D</bold> same, ventral view.</p></caption><graphic xmlns:xlink="http://www.w3.org/1999/xlink" xlink:href="zookeys-620-033-g001.jpg" position="float" orientation="portrait" xlink:type="simple" id="oo_104649.jpg"/></fig><p>Palp (Figs <xref ref-type="fig" rid="F2">2A–D</xref>, <xref ref-type="fig" rid="F3">3A–C</xref>). Femur distally with an inflated hump on ventral side and a retrolateral concavity. <abbrev xmlns:xlink="http://www.w3.org/1999/xlink" xlink:title="retrolateral tibial apophysis" id="ABBRID0EGMAG" xlink:type="simple">RTA</abbrev> basally thick, tapering to a sharp apex, bent prolaterally. <abbrev xmlns:xlink="http://www.w3.org/1999/xlink" xlink:title="dorsal tibial apophysis" id="ABBRID0EJMAG" xlink:type="simple">DTA</abbrev> shaped similarly to <abbrev xmlns:xlink="http://www.w3.org/1999/xlink" xlink:title="retrolateral tibial apophysis" id="ABBRID0EMMAG" xlink:type="simple">RTA</abbrev>, with one spine basally. Embolus short, needle-like. Conductor absent. Tegular apophysis triangular, sclerotized.</p><fig id="F2" position="float" orientation="portrait"><label>Figure 2.</label><caption><p>
          <italic><tp:taxon-name><tp:taxon-name-part taxon-name-part-type="genus">Otacilia</tp:taxon-name-part> <tp:taxon-name-part taxon-name-part-type="species">hippocampa</tp:taxon-name-part></tp:taxon-name></italic> sp. n. <bold>A</bold> left male palp, ventral view <bold>B</bold> same, dorsal view <bold>C</bold> same, prolateral view <bold>D</bold> same, retrolateral view <bold>E</bold> epigyne, ventral view <bold>F</bold> same, cleared by potassium hydroxide, ventral view <bold>G</bold> vulva, dorsal view.</p></caption><graphic xmlns:xlink="http://www.w3.org/1999/xlink" xlink:href="zookeys-620-033-g002.jpg" position="float" orientation="portrait" xlink:type="simple" id="oo_104650.jpg"/></fig><fig id="F3" position="float" orientation="portrait"><label>Figure 3.</label><caption><p>
          <italic><tp:taxon-name><tp:taxon-name-part taxon-name-part-type="genus">Otacilia</tp:taxon-name-part> <tp:taxon-name-part taxon-name-part-type="species">hippocampa</tp:taxon-name-part></tp:taxon-name></italic> sp. n. <bold>A</bold> left male palp, ventral view <bold>B</bold> same, dorsal view <bold>C</bold> same, retrolateral view <bold>D</bold> epigyne, ventral view <bold>E</bold> vulva, dorsal view. Scale bars equal for <bold>A</bold> and <bold>B</bold>, equal for <bold>D</bold> and <bold>E</bold>.</p></caption><graphic xmlns:xlink="http://www.w3.org/1999/xlink" xlink:href="zookeys-620-033-g003.jpg" position="float" orientation="portrait" xlink:type="simple" id="oo_104651.jpg"/></fig><p>Female (Fig. <xref ref-type="fig" rid="F1">1C–D</xref>). Total length 2.56–2.96 (n = 2). One paratype: body 2.96 long; carapace 1.47 long, 1.22 wide; abdomen 1.49 long, 0.99 wide. Eye diameters: <abbrev xmlns:xlink="http://www.w3.org/1999/xlink" xlink:title="anterior median eyes" id="ABBRID0ETPAG" xlink:type="simple">AME</abbrev> 0.07, <abbrev xmlns:xlink="http://www.w3.org/1999/xlink" xlink:title="anterior lateral eyes" id="ABBRID0EWPAG" xlink:type="simple">ALE</abbrev> 0.09, <abbrev xmlns:xlink="http://www.w3.org/1999/xlink" xlink:title="posterior median eyes" id="ABBRID0EZPAG" xlink:type="simple">PME</abbrev> 0.08, <abbrev xmlns:xlink="http://www.w3.org/1999/xlink" xlink:title="posterior lateral eyes" id="ABBRID0E3PAG" xlink:type="simple">PLE</abbrev> 0.10. Eye interdistances: <abbrev xmlns:xlink="http://www.w3.org/1999/xlink" xlink:title="anterior median eyes" id="ABBRID0E6PAG" xlink:type="simple">AME</abbrev>–<abbrev xmlns:xlink="http://www.w3.org/1999/xlink" xlink:title="anterior median eyes" id="ABBRID0ECQAG" xlink:type="simple">AME</abbrev> 0.03, <abbrev xmlns:xlink="http://www.w3.org/1999/xlink" xlink:title="anterior median eyes" id="ABBRID0EFQAG" xlink:type="simple">AME</abbrev>–<abbrev xmlns:xlink="http://www.w3.org/1999/xlink" xlink:title="anterior lateral eyes" id="ABBRID0EIQAG" xlink:type="simple">ALE</abbrev> 0.01, <abbrev xmlns:xlink="http://www.w3.org/1999/xlink" xlink:title="posterior median eyes" id="ABBRID0ELQAG" xlink:type="simple">PME</abbrev>–<abbrev xmlns:xlink="http://www.w3.org/1999/xlink" xlink:title="posterior median eyes" id="ABBRID0EOQAG" xlink:type="simple">PME</abbrev> 0.09, <abbrev xmlns:xlink="http://www.w3.org/1999/xlink" xlink:title="posterior median eyes" id="ABBRID0ERQAG" xlink:type="simple">PME</abbrev>–<abbrev xmlns:xlink="http://www.w3.org/1999/xlink" xlink:title="posterior lateral eyes" id="ABBRID0EUQAG" xlink:type="simple">PLE</abbrev> 0.06, <abbrev xmlns:xlink="http://www.w3.org/1999/xlink" xlink:title="anterior lateral eyes" id="ABBRID0EXQAG" xlink:type="simple">ALE</abbrev>–<abbrev xmlns:xlink="http://www.w3.org/1999/xlink" xlink:title="posterior lateral eyes" id="ABBRID0E1QAG" xlink:type="simple">PLE</abbrev> 0.09. <abbrev xmlns:xlink="http://www.w3.org/1999/xlink" xlink:title="median ocular area" id="ABBRID0E4QAG" xlink:type="simple">MOA</abbrev> 0.22 long, front 0.18 wide, back 0.27 wide. Clypeus 0.13 high. Leg measurements: I 5.40 (1.41, 0.58, 1.54, 1.32, 0.55); II 4.53 (1.21, 0.53, 1.16, 1.04, 0.59); III 3.96 (1.04, 0.46, 0.81, 1.02, 0.63); IV 5.63 (1.46, 0.50, 1.27, 1.60, 0.80). Leg formula: 4123. Leg spination as in male. Abdomen light grey, anterior half lacks dorsal scutum. Other characters as in male.</p><p>Epigyne (Figs <xref ref-type="fig" rid="F2">2E–F</xref>, <xref ref-type="fig" rid="F3">3D</xref>): median plate narrow, with parallel lateral margin; copulatory openings situated centrally, tiny and pore-like. Vulva (Figs <xref ref-type="fig" rid="F2">2G</xref>, <xref ref-type="fig" rid="F3">3E–F</xref>): copulatory ducts short, connected with a pair of slender tubes leading to the large, transparent ovoid bursae; spermathecae located posteriorly, small and ovoid, separated by more than one spermatheca’s diameter; connecting tubes curved and sigmoid. Glandular appendages absent.</p></tp:treatment-sec><tp:treatment-sec sec-type="distribution" id="SECID0ESRAG"><title>Distribution.</title><p>Known only from the type locality, Hunan, China (Fig. <xref ref-type="fig" rid="F13">13</xref>).</p><!--PageBreak--><!--PageBreak--></tp:treatment-sec><tp:treatment-sec><!--Section generated to contain objects referenced in tp:taxon-treatment.--><fig id="F13" position="float" orientation="portrait"><label>Figure 13.</label><caption><p>Distribution of new species the genus <italic><tp:taxon-name><tp:taxon-name-part taxon-name-part-type="genus">Otacilia</tp:taxon-name-part></tp:taxon-name></italic> from Hunan, China.</p></caption><graphic xmlns:xlink="http://www.w3.org/1999/xlink" xlink:href="zookeys-620-033-g013.jpg" position="float" orientation="portrait" xlink:type="simple" id="oo_104661.jpg"/></fig></tp:treatment-sec></tp:taxon-treatment>
