# Supplementary material for: Four new species of the genus Otacilia Thorell, 1897 from Hunan Province, China (Araneae, Phrurolithidae)
Source: Zookeys. 2016 Sep 29;(620):33–55. doi: 10.3897/zookeys.620.7982 (PMC5102421; doi:10.3897/zookeys.620.7982)
Supplement: XML Treatment for Otacilia yangmingensis [file zookeys.620.7982-treatment3.xml]

<!DOCTYPE tp:taxon-treatment
  PUBLIC "-//TaxonX//DTD Taxonomic Treatment Publishing DTD v0 20100105//EN" "tax-treatment-NSO.dtd">
<tp:taxon-treatment xmlns:tp="http://www.plazi.org/taxpub"><tp:treatment-meta><kwd-group><label>Taxon classification</label><kwd><named-content content-type="kingdom">Animalia</named-content></kwd><kwd><named-content content-type="order">Araneae</named-content></kwd><kwd><named-content content-type="family">Phrurolithidae</named-content></kwd></kwd-group><mixed-citation publication-type="journal"><person-group><name><surname>Jin</surname><given-names>Chi</given-names></name><name><surname>Fu</surname><given-names>Lina</given-names></name><name><surname>Yin</surname><given-names>Xiangchu</given-names></name><name><surname>Zhang</surname><given-names>Feng</given-names></name></person-group><article-title>Four new species of the genus <italic><tp:taxon-name><tp:taxon-name-part taxon-name-part-type="genus">Otacilia</tp:taxon-name-part></tp:taxon-name></italic> Thorell, 1897 from Hunan Province, China (<tp:taxon-name><tp:taxon-name-part taxon-name-part-type="order">Araneae</tp:taxon-name-part></tp:taxon-name>, <tp:taxon-name><tp:taxon-name-part taxon-name-part-type="family">Phrurolithidae</tp:taxon-name-part></tp:taxon-name>)</article-title><source>Zookeys</source><day>29</day><month>9</month><year>2016</year><volume>2016</volume><issue>620</issue><fpage>33</fpage><lpage>55</lpage><pub-id pub-id-type="doi">10.3897/zookeys.620.7982</pub-id></mixed-citation></tp:treatment-meta><tp:nomenclature><tp:taxon-name>
              <tp:taxon-name-part taxon-name-part-type="genus">Otacilia</tp:taxon-name-part>
              <tp:taxon-name-part taxon-name-part-type="species">yangmingensis</tp:taxon-name-part>
              <object-id xmlns:xlink="http://www.w3.org/1999/xlink" content-type="zoobank" xlink:type="simple">http://zoobank.org/9FA1C1B9-0F0B-455C-B1D8-E17B2897AA68</object-id>
            </tp:taxon-name><tp:taxon-status xmlns:xlink="http://www.w3.org/1999/xlink" xlink:type="simple">sp. n.</tp:taxon-status><xref ref-type="fig" rid="F4">Figs 4</xref><xref ref-type="fig" rid="F5">, 5</xref><xref ref-type="fig" rid="F6">, 6</xref><!--PageBreak--><!--PageBreak--><!--PageBreak--></tp:nomenclature><tp:treatment-sec sec-type="type material" id="SECID0ERTAG"><title>Type material.</title><p>Holotype ♂, China, <italic>Hunan Province</italic>: Shuangpai County, Mt. Yangming, Wanshou Temple (<named-content xmlns:xlink="http://www.w3.org/1999/xlink" content-type="dwc:verbatimCoordinates" xlink:type="simple"><named-content content-type="geo-json" specific-use="{&#34;type&#34;:&#34;Point&#34;,&#34;coordinates&#34;:[111.921996,26.107636]}" id="NCID0E3TAG" xlink:type="simple">26°06'27.490"N, 111°55'19.186"E</named-content></named-content>), 1375 m <abbrev xmlns:xlink="http://www.w3.org/1999/xlink" xlink:title="above sea level" id="ABBRID0EEUAG" xlink:type="simple">a.s.l</abbrev>., 26 September 2015, Chi Jin leg. Paratypes: 5♀4♂, same data as for holotype; 1♂, Shuangpai County, Mt. Yangming, Hongjun Pavilion (<named-content xmlns:xlink="http://www.w3.org/1999/xlink" content-type="dwc:verbatimCoordinates" xlink:type="simple"><named-content content-type="geo-json" specific-use="{&#34;type&#34;:&#34;Point&#34;,&#34;coordinates&#34;:[111.938673,26.076368]}" id="NCID0EKUAG" xlink:type="simple">26°04'34.924"N, 111°56'19.223"E</named-content></named-content>), 1324 m <abbrev xmlns:xlink="http://www.w3.org/1999/xlink" xlink:title="above sea level" id="ABBRID0ESUAG" xlink:type="simple">a.s.l</abbrev>., 27 September 2015, Xiangbo Guo leg.; 1♂, Jiangyong County, Qianjiadong Town, Daboshui (<named-content xmlns:xlink="http://www.w3.org/1999/xlink" content-type="dwc:verbatimCoordinates" xlink:type="simple"><named-content content-type="geo-json" specific-use="{&#34;type&#34;:&#34;Point&#34;,&#34;coordinates&#34;:[111.317869,25.407139]}" id="NCID0EYUAG" xlink:type="simple">25°24'25.70"N, 111°19'04.33"E</named-content></named-content>), 224 m <abbrev xmlns:xlink="http://www.w3.org/1999/xlink" xlink:title="above sea level" id="ABBRID0EAVAG" xlink:type="simple">a.s.l</abbrev>., 3 October 2015, Jingchao He leg.</p></tp:treatment-sec><tp:treatment-sec sec-type="etymology" id="SECID0EDVAG"><title>Etymology.</title><p>The species name refers to the holotype locality; adjective.</p></tp:treatment-sec><tp:treatment-sec sec-type="diagnosis" id="SECID0EIVAG"><title>Diagnosis.</title><p>The male can be distinguished from all other <italic><tp:taxon-name><tp:taxon-name-part taxon-name-part-type="species">armatissima</tp:taxon-name-part></tp:taxon-name></italic> group species, except <italic><tp:taxon-name><tp:taxon-name-part taxon-name-part-type="genus">Otacilia</tp:taxon-name-part> <tp:taxon-name-part taxon-name-part-type="species">macrospora</tp:taxon-name-part></tp:taxon-name></italic> Fu. Zhang &amp; Zhang, 2016, by the <abbrev xmlns:xlink="http://www.w3.org/1999/xlink" xlink:title="retrolateral tibial apophysis" id="ABBRID0ECWAG" xlink:type="simple">RTA</abbrev> base with a triangular <!--PageBreak--><!--PageBreak-->process dorsally and by the absent <abbrev xmlns:xlink="http://www.w3.org/1999/xlink" xlink:title="dorsal tibial apophysis" id="ABBRID0EIWAG" xlink:type="simple">DTA</abbrev> and can be distinguished from it by the long needle-like embolus (embolus stout and hook-shaped in <italic><tp:taxon-name><tp:taxon-name-part taxon-name-part-type="genus">Otacilia</tp:taxon-name-part> <tp:taxon-name-part taxon-name-part-type="species">macrospora</tp:taxon-name-part></tp:taxon-name></italic>) and the thumb-shaped tegular apophysis (tegular apophysis sickle-shaped in <italic><tp:taxon-name><tp:taxon-name-part taxon-name-part-type="genus">Otacilia</tp:taxon-name-part> <tp:taxon-name-part taxon-name-part-type="species">macrospora</tp:taxon-name-part></tp:taxon-name></italic>) (Figs <xref ref-type="fig" rid="F5">5A–B</xref>, <xref ref-type="fig" rid="F6">6A–B</xref>; <xref ref-type="bibr" rid="B6">Fu et al. 2016a</xref>: figs 16, 18, 22–23). The female of the new species can be distinguished from all other <italic><tp:taxon-name><tp:taxon-name-part taxon-name-part-type="species">armatissima</tp:taxon-name-part></tp:taxon-name></italic> group species, except <italic><tp:taxon-name><tp:taxon-name-part taxon-name-part-type="genus">Otacilia</tp:taxon-name-part> <tp:taxon-name-part taxon-name-part-type="species">macrospora</tp:taxon-name-part></tp:taxon-name></italic> Fu, Zhang &amp; Zhang, 2016, by the copulatory openings connected with a pair of shallow concavities anteriorly, and the concavities have distinct anterior and inner lateral margins, and can be distinguished from it by the median plate (narrower than that of <italic><tp:taxon-name><tp:taxon-name-part taxon-name-part-type="genus">Otacilia</tp:taxon-name-part> <tp:taxon-name-part taxon-name-part-type="species">macrospora</tp:taxon-name-part></tp:taxon-name></italic>) and bursae (long ovoid, whereas they are spherical in <italic><tp:taxon-name><tp:taxon-name-part taxon-name-part-type="genus">Otacilia</tp:taxon-name-part> <tp:taxon-name-part taxon-name-part-type="species">macrospora</tp:taxon-name-part></tp:taxon-name></italic>) (Figs <xref ref-type="fig" rid="F5">5E–G</xref>, <xref ref-type="fig" rid="F6">6D–E</xref>; <xref ref-type="bibr" rid="B6">Fu et al. 2016a</xref>: figs 20–21, 25–26).</p></tp:treatment-sec><tp:treatment-sec sec-type="description" id="SECID0EIZAG"><title>Description.</title><p>Male (Fig. <xref ref-type="fig" rid="F4">4A–B</xref>). Total length 3.04–3.16 (n = 7). Holotype: body 3.16 long; carapace 1.58 long, 1.31 wide; abdomen 1.58 long, 0.97 wide. Carapace light yellowish brown, lateral margin black, middle with broad longitudinal black stripe, from ocular area to the posterior margin of carapace; fovea longitudinal, distinct. Eye diameters: <abbrev xmlns:xlink="http://www.w3.org/1999/xlink" xlink:title="anterior median eyes" id="ABBRID0EVZAG" xlink:type="simple">AME</abbrev> 0.11, <abbrev xmlns:xlink="http://www.w3.org/1999/xlink" xlink:title="anterior lateral eyes" id="ABBRID0EYZAG" xlink:type="simple">ALE</abbrev> 0.12, <abbrev xmlns:xlink="http://www.w3.org/1999/xlink" xlink:title="posterior median eyes" id="ABBRID0E2ZAG" xlink:type="simple">PME</abbrev> 0.10, <abbrev xmlns:xlink="http://www.w3.org/1999/xlink" xlink:title="posterior lateral eyes" id="ABBRID0E5ZAG" xlink:type="simple">PLE</abbrev> 0.10. Eye interdistances: <abbrev xmlns:xlink="http://www.w3.org/1999/xlink" xlink:title="anterior median eyes" id="ABBRID0EB1AG" xlink:type="simple">AME</abbrev>–<abbrev xmlns:xlink="http://www.w3.org/1999/xlink" xlink:title="anterior median eyes" id="ABBRID0EE1AG" xlink:type="simple">AME</abbrev> 0.03, <abbrev xmlns:xlink="http://www.w3.org/1999/xlink" xlink:title="anterior median eyes" id="ABBRID0EH1AG" xlink:type="simple">AME</abbrev>–<abbrev xmlns:xlink="http://www.w3.org/1999/xlink" xlink:title="anterior lateral eyes" id="ABBRID0EK1AG" xlink:type="simple">ALE</abbrev> 0.01, <abbrev xmlns:xlink="http://www.w3.org/1999/xlink" xlink:title="posterior median eyes" id="ABBRID0EN1AG" xlink:type="simple">PME</abbrev>–<abbrev xmlns:xlink="http://www.w3.org/1999/xlink" xlink:title="posterior median eyes" id="ABBRID0EQ1AG" xlink:type="simple">PME</abbrev> 0.10, <abbrev xmlns:xlink="http://www.w3.org/1999/xlink" xlink:title="posterior median eyes" id="ABBRID0ET1AG" xlink:type="simple">PME</abbrev>–<abbrev xmlns:xlink="http://www.w3.org/1999/xlink" xlink:title="posterior lateral eyes" id="ABBRID0EW1AG" xlink:type="simple">PLE</abbrev> 0.05, <abbrev xmlns:xlink="http://www.w3.org/1999/xlink" xlink:title="anterior lateral eyes" id="ABBRID0EZ1AG" xlink:type="simple">ALE</abbrev>–<abbrev xmlns:xlink="http://www.w3.org/1999/xlink" xlink:title="posterior lateral eyes" id="ABBRID0E31AG" xlink:type="simple">PLE</abbrev> 0.09. <abbrev xmlns:xlink="http://www.w3.org/1999/xlink" xlink:title="median ocular area" id="ABBRID0E61AG" xlink:type="simple">MOA</abbrev> 0.25 long, front 0.23 wide, back 0.27 wide. Clypeus 0.14 high. Chelicerae with two strong anterior bristles; promargin with three well separated teeth and retromargin with six denticles close to each other. Labium and sternum light yellow. Legs light yellowish brown. Leg measurements: leg I 6.65 (1.66, 0.61, 1.89, 1.65, 0.84), II 5.36 (1.42, 0.47, 1.43, 1.29, 0.75), III 4.56 (1.22, 0.49, 1.01, 1.20, 0.64), IV 7.38 (2.00, 0.58, 1.75, 2.08, 0.97). Leg formula: 4123. Femur I with two dorsal spines and four prolateral spines, femur II with one dorsal spine and two prolateral spines, femora III–IV with one dorsal spine; tibia I with seven proventral spines and eight retroventral spines, tibia II with seven pairs of ventral spines; metatarsi I–II with four pairs of ventral spines. Abdomen oval, dorsum black, anterior half with a narrow dorsal scutum, posterior half with several black transversal stripes; venter light grey, with black longitudinal stripes.</p><fig id="F4" position="float" orientation="portrait"><label>Figure 4.</label><caption><p>
          <italic><tp:taxon-name><tp:taxon-name-part taxon-name-part-type="genus">Otacilia</tp:taxon-name-part> <tp:taxon-name-part taxon-name-part-type="species">yangmingensis</tp:taxon-name-part></tp:taxon-name></italic> sp. n. <bold>A</bold> male habitus, dorsal view <bold>B</bold> same, ventral view <bold>C</bold> Female habitus, dorsal view <bold>D</bold> same, ventral view.</p></caption><graphic xmlns:xlink="http://www.w3.org/1999/xlink" xlink:href="zookeys-620-033-g004.jpg" position="float" orientation="portrait" xlink:type="simple" id="oo_104652.jpg"/></fig><p>Palp (Figs <xref ref-type="fig" rid="F5">5A–D</xref>, <xref ref-type="fig" rid="F6">6A–C</xref>). Femur distally with an apophysis on ventral side anda retrolateral concavity. <abbrev xmlns:xlink="http://www.w3.org/1999/xlink" xlink:title="retrolateral tibial apophysis" id="ABBRID0ES3AG" xlink:type="simple">RTA</abbrev> broad, with sharp apex, base with a triangular process dorsally. Embolus slender, needle-like, slightly curved. Tegular apophysis sclerotized and thumb-shaped, situated at the apex of the bulb, separate from the embolus base.</p><fig id="F5" position="float" orientation="portrait"><label>Figure 5.</label><caption><p>
          <italic><tp:taxon-name><tp:taxon-name-part taxon-name-part-type="genus">Otacilia</tp:taxon-name-part> <tp:taxon-name-part taxon-name-part-type="species">yangmingensis</tp:taxon-name-part></tp:taxon-name></italic> sp. n. <bold>A</bold> left male palp, ventral view <bold>B</bold> same, dorsal view <bold>C</bold> same, prolateral view <bold>D</bold> same, retrolateral view <bold>E</bold> epigyne, ventral view <bold>F</bold> same, cleared by potassium hydroxide, ventral view <bold>G</bold> vulva, dorsal view.</p></caption><graphic xmlns:xlink="http://www.w3.org/1999/xlink" xlink:href="zookeys-620-033-g005.jpg" position="float" orientation="portrait" xlink:type="simple" id="oo_104653.jpg"/></fig><fig id="F6" position="float" orientation="portrait"><label>Figure 6.</label><caption><p>
          <italic><tp:taxon-name><tp:taxon-name-part taxon-name-part-type="genus">Otacilia</tp:taxon-name-part> <tp:taxon-name-part taxon-name-part-type="species">yangmingensis</tp:taxon-name-part></tp:taxon-name></italic> sp. n. <bold>A</bold> left male palp, ventral view <bold>B</bold> same, dorsal view <bold>C</bold> same, retrolateral view <bold>D</bold> epigyne, ventral view <bold>E</bold> vulva, dorsal view. Scale bars equal for <bold>A</bold> and <bold>B</bold>, equal for <bold>D</bold> and <bold>E</bold>.</p></caption><graphic xmlns:xlink="http://www.w3.org/1999/xlink" xlink:href="zookeys-620-033-g006.jpg" position="float" orientation="portrait" xlink:type="simple" id="oo_104654.jpg"/></fig><p>Female (Fig. <xref ref-type="fig" rid="F4">4C–D</xref>). Total length 3.27–4.29 (n = 5). One paratype: body 4.29 long; carapace 1.72 long, 1.44 wide; abdomen 2.57 long, 1.62 wide. Carapace yellowish brown. Eye diameters: <abbrev xmlns:xlink="http://www.w3.org/1999/xlink" xlink:title="anterior median eyes" id="ABBRID0EZ6AG" xlink:type="simple">AME</abbrev> 0.11, <abbrev xmlns:xlink="http://www.w3.org/1999/xlink" xlink:title="anterior lateral eyes" id="ABBRID0E36AG" xlink:type="simple">ALE</abbrev> 0.10, <abbrev xmlns:xlink="http://www.w3.org/1999/xlink" xlink:title="posterior median eyes" id="ABBRID0E66AG" xlink:type="simple">PME</abbrev> 0.09, <abbrev xmlns:xlink="http://www.w3.org/1999/xlink" xlink:title="posterior lateral eyes" id="ABBRID0ECABG" xlink:type="simple">PLE</abbrev> 0.10. Eye interdistances: <abbrev xmlns:xlink="http://www.w3.org/1999/xlink" xlink:title="anterior median eyes" id="ABBRID0EFABG" xlink:type="simple">AME</abbrev>–<abbrev xmlns:xlink="http://www.w3.org/1999/xlink" xlink:title="anterior median eyes" id="ABBRID0EIABG" xlink:type="simple">AME</abbrev> 0.04, <abbrev xmlns:xlink="http://www.w3.org/1999/xlink" xlink:title="anterior median eyes" id="ABBRID0ELABG" xlink:type="simple">AME</abbrev>–<abbrev xmlns:xlink="http://www.w3.org/1999/xlink" xlink:title="anterior lateral eyes" id="ABBRID0EOABG" xlink:type="simple">ALE</abbrev> 0.01, <abbrev xmlns:xlink="http://www.w3.org/1999/xlink" xlink:title="posterior median eyes" id="ABBRID0ERABG" xlink:type="simple">PME</abbrev>–<abbrev xmlns:xlink="http://www.w3.org/1999/xlink" xlink:title="posterior median eyes" id="ABBRID0EUABG" xlink:type="simple">PME</abbrev> 0.11, <abbrev xmlns:xlink="http://www.w3.org/1999/xlink" xlink:title="posterior median eyes" id="ABBRID0EXABG" xlink:type="simple">PME</abbrev>–<abbrev xmlns:xlink="http://www.w3.org/1999/xlink" xlink:title="posterior lateral eyes" id="ABBRID0E1ABG" xlink:type="simple">PLE</abbrev> 0.05, <abbrev xmlns:xlink="http://www.w3.org/1999/xlink" xlink:title="anterior lateral eyes" id="ABBRID0E4ABG" xlink:type="simple">ALE</abbrev>–<abbrev xmlns:xlink="http://www.w3.org/1999/xlink" xlink:title="posterior lateral eyes" id="ABBRID0EABBG" xlink:type="simple">PLE</abbrev> 0.11. <abbrev xmlns:xlink="http://www.w3.org/1999/xlink" xlink:title="median ocular area" id="ABBRID0EDBBG" xlink:type="simple">MOA</abbrev> 0.26 long, front 0.24 wide, back 0.31 wide. Clypeus 0.13 high. Leg measurements: I 6.63 (1.71, 0.65, 1.91, 1.56, 0.80); II 5.48 (1.44, 0.60, 1.42, 1.28, 0.74); III 4.67 (1.24, 0.56, 0.97, 1.20, 0.70); IV 7.29 (1.90, 0.63, 1.76, 2.00, 1.00). Leg formula: 4123. Femur I with two dorsal spines and four prolateral spines, femur II with one dorsal spine and three prolateral spines, femora III–IV with one dorsal spine; tibia I with eight pairs of ventral spines, tibia II with eight proventral spines and seven retroventral spines; metatarsus I with four pairs of ventral spines, metatarsus II with <!--PageBreak--><!--PageBreak-->four proventral spines and three retroventral spines. Abdomen light grey, anterior half without dorsal scutum, posterior half dark with several indistinct chevron-like black stripes dorsally. Other characters as in male.</p><p>Epigyne (Figs <xref ref-type="fig" rid="F5">5E–F</xref>, <xref ref-type="fig" rid="F6">6D</xref>): median plate narrow, with parallel lateral margin; copulatory openings situated centrally, covered with mating plugs (Fig. <xref ref-type="fig" rid="F5">5E</xref>), connected with a pair of shallow concavities anteriorly, and the concavities have distinct anterior and inner lateral margins. Vulva (Figs <xref ref-type="fig" rid="F5">5G</xref>, <xref ref-type="fig" rid="F6">6E</xref>): copulatory ducts thick, posteriorly swollen, connected to a pair of large, transparent long ovoid bursae; spermathecae located posteriorly and small, close to each other; bursae and spermathecae connected by slender, slightly curved connecting tubes.</p></tp:treatment-sec><tp:treatment-sec sec-type="distribution" id="SECID0E6BBG"><title>Distribution.</title><p>Known only from the type localities, Hunan, China (Fig. <xref ref-type="fig" rid="F13">13</xref>).</p><!--PageBreak--></tp:treatment-sec><tp:treatment-sec><!--Section generated to contain objects referenced in tp:taxon-treatment.--><fig id="F13" position="float" orientation="portrait"><label>Figure 13.</label><caption><p>Distribution of new species the genus <italic><tp:taxon-name><tp:taxon-name-part taxon-name-part-type="genus">Otacilia</tp:taxon-name-part></tp:taxon-name></italic> from Hunan, China.</p></caption><graphic xmlns:xlink="http://www.w3.org/1999/xlink" xlink:href="zookeys-620-033-g013.jpg" position="float" orientation="portrait" xlink:type="simple" id="oo_104661.jpg"/></fig></tp:treatment-sec><ref-list><ref id="B6"><mixed-citation xmlns:xlink="http://www.w3.org/1999/xlink" xlink:type="simple">
          <person-group><name name-style="western"><surname>Fu</surname><given-names>LN</given-names></name><name name-style="western"><surname>Zhang</surname><given-names>ZS</given-names></name><name name-style="western"><surname>Zhang</surname><given-names>F</given-names></name></person-group> (<year>2016a</year>) <article-title>Description of two new <italic><tp:taxon-name><tp:taxon-name-part taxon-name-part-type="genus">Otacilia</tp:taxon-name-part></tp:taxon-name></italic> species from Anhui, China (<tp:taxon-name><tp:taxon-name-part taxon-name-part-type="order">Araneae</tp:taxon-name-part></tp:taxon-name>: <tp:taxon-name><tp:taxon-name-part taxon-name-part-type="family">Phrurolithidae</tp:taxon-name-part></tp:taxon-name>).</article-title> <source>Acta Zoologica Academiae Scientiarum Hungaricae</source> <volume>62</volume>(<issue>2</issue>): <fpage>133</fpage>–<lpage>142</lpage>. doi: <ext-link xlink:type="simple" ext-link-type="doi" xlink:href="10.17109/AZH.62.2.133.2016">10.17109/AZH.62.2.133.2016</ext-link></mixed-citation></ref></ref-list></tp:taxon-treatment>
