# Supplementary material for: Four new species of the genus Otacilia Thorell, 1897 from Hunan Province, China (Araneae, Phrurolithidae)
Source: Zookeys. 2016 Sep 29;(620):33–55. doi: 10.3897/zookeys.620.7982 (PMC5102421; doi:10.3897/zookeys.620.7982)
Supplement: XML Treatment for Otacilia curvata [file zookeys.620.7982-treatment4.xml]

<!DOCTYPE tp:taxon-treatment
  PUBLIC "-//TaxonX//DTD Taxonomic Treatment Publishing DTD v0 20100105//EN" "tax-treatment-NSO.dtd">
<tp:taxon-treatment xmlns:tp="http://www.plazi.org/taxpub"><tp:treatment-meta><kwd-group><label>Taxon classification</label><kwd><named-content content-type="kingdom">Animalia</named-content></kwd><kwd><named-content content-type="order">Araneae</named-content></kwd><kwd><named-content content-type="family">Phrurolithidae</named-content></kwd></kwd-group><mixed-citation publication-type="journal"><person-group><name><surname>Jin</surname><given-names>Chi</given-names></name><name><surname>Fu</surname><given-names>Lina</given-names></name><name><surname>Yin</surname><given-names>Xiangchu</given-names></name><name><surname>Zhang</surname><given-names>Feng</given-names></name></person-group><article-title>Four new species of the genus <italic><tp:taxon-name><tp:taxon-name-part taxon-name-part-type="genus">Otacilia</tp:taxon-name-part></tp:taxon-name></italic> Thorell, 1897 from Hunan Province, China (<tp:taxon-name><tp:taxon-name-part taxon-name-part-type="order">Araneae</tp:taxon-name-part></tp:taxon-name>, <tp:taxon-name><tp:taxon-name-part taxon-name-part-type="family">Phrurolithidae</tp:taxon-name-part></tp:taxon-name>)</article-title><source>Zookeys</source><day>29</day><month>9</month><year>2016</year><volume>2016</volume><issue>620</issue><fpage>33</fpage><lpage>55</lpage><pub-id pub-id-type="doi">10.3897/zookeys.620.7982</pub-id></mixed-citation></tp:treatment-meta><tp:nomenclature><tp:taxon-name>
              <tp:taxon-name-part taxon-name-part-type="genus">Otacilia</tp:taxon-name-part>
              <tp:taxon-name-part taxon-name-part-type="species">curvata</tp:taxon-name-part>
              <object-id xmlns:xlink="http://www.w3.org/1999/xlink" content-type="zoobank" xlink:type="simple">http://zoobank.org/EFCA1B66-8035-41A4-BB6F-634B4F16BB01</object-id>
            </tp:taxon-name><tp:taxon-status xmlns:xlink="http://www.w3.org/1999/xlink" xlink:type="simple">sp. n.</tp:taxon-status><xref ref-type="fig" rid="F7">Figs 7</xref><xref ref-type="fig" rid="F8">, 8</xref><xref ref-type="fig" rid="F9">, 9</xref></tp:nomenclature><tp:treatment-sec sec-type="type material" id="SECID0E1DBG"><title>Type material.</title><p>Holotype ♂, China, <italic>Hunan Province</italic>: Shuangpai County, Mt. Yangming, around the Forest Park Service (<named-content xmlns:xlink="http://www.w3.org/1999/xlink" content-type="dwc:verbatimCoordinates" xlink:type="simple"><named-content content-type="geo-json" specific-use="{&#34;type&#34;:&#34;Point&#34;,&#34;coordinates&#34;:[111.936863,26.060194]}" id="NCID0EFEBG" xlink:type="simple">26°03'36.698"N, 111°56'12.707"E</named-content></named-content>), 539 m <abbrev xmlns:xlink="http://www.w3.org/1999/xlink" xlink:title="above sea level" id="ABBRID0ENEBG" xlink:type="simple">a.s.l</abbrev>., 24 September 2015, Chi Jin leg. Paratypes: 5♀3♂, same data as for holotype; 2♀4♂, Shuangpai County, Mt. Yangming, Wanshou Temple (<named-content xmlns:xlink="http://www.w3.org/1999/xlink" content-type="dwc:verbatimCoordinates" xlink:type="simple"><named-content content-type="geo-json" specific-use="{&#34;type&#34;:&#34;Point&#34;,&#34;coordinates&#34;:[111.921996,26.107636]}" id="NCID0ETEBG" xlink:type="simple">26°06'27.490"N, 111°55'19.186"E</named-content></named-content>), 1375 m <abbrev xmlns:xlink="http://www.w3.org/1999/xlink" xlink:title="above sea level" id="ABBRID0E2EBG" xlink:type="simple">a.s.l</abbrev>., 26 September 2015, Chi Jin leg.; 2♀1♂, Shuangpai County, Mt. Yangming, Hongjun Pavilion (<named-content xmlns:xlink="http://www.w3.org/1999/xlink" content-type="dwc:verbatimCoordinates" xlink:type="simple"><named-content content-type="geo-json" specific-use="{&#34;type&#34;:&#34;Point&#34;,&#34;coordinates&#34;:[111.938673,26.076368]}" id="NCID0EBFBG" xlink:type="simple">26°04'34.924"N, 111°56'19.223"E</named-content></named-content>), 1324 m <abbrev xmlns:xlink="http://www.w3.org/1999/xlink" xlink:title="above sea level" id="ABBRID0EJFBG" xlink:type="simple">a.s.l</abbrev>., 27 September 2015, Xiangbo Guo and Jingchao He leg.</p></tp:treatment-sec><tp:treatment-sec sec-type="etymology" id="SECID0EMFBG"><title>Etymology.</title><p>The specific name is derived from the Latin “curvatus”, meaning curved and refers to the shape of the <abbrev xmlns:xlink="http://www.w3.org/1999/xlink" xlink:title="dorsal tibial apophysis" id="ABBRID0ESFBG" xlink:type="simple">DTA</abbrev> of the male palp; adjective.</p></tp:treatment-sec><tp:treatment-sec sec-type="diagnosis" id="SECID0EVFBG"><title>Diagnosis.</title><p>The male can be distinguished from all other <italic><tp:taxon-name><tp:taxon-name-part taxon-name-part-type="species">longituba</tp:taxon-name-part></tp:taxon-name></italic> group species, except <italic><tp:taxon-name><tp:taxon-name-part taxon-name-part-type="genus">Otacilia</tp:taxon-name-part> <tp:taxon-name-part taxon-name-part-type="species">bifurcata</tp:taxon-name-part></tp:taxon-name></italic> Dankittipakul &amp; Singtripop, 2014, <italic><tp:taxon-name><tp:taxon-name-part taxon-name-part-type="genus">Otacilia</tp:taxon-name-part> <tp:taxon-name-part taxon-name-part-type="species">loriot</tp:taxon-name-part></tp:taxon-name></italic> Jäger &amp; Wunderlich, 2012 and <italic><tp:taxon-name><tp:taxon-name-part taxon-name-part-type="genus">Otacilia</tp:taxon-name-part> <tp:taxon-name-part taxon-name-part-type="species">namkhan</tp:taxon-name-part></tp:taxon-name></italic> Jäger &amp; Wunderlich, 2012, by having a long <abbrev xmlns:xlink="http://www.w3.org/1999/xlink" xlink:title="retrolateral tibial apophysis" id="ABBRID0EDHBG" xlink:type="simple">RTA</abbrev> and a long <abbrev xmlns:xlink="http://www.w3.org/1999/xlink" xlink:title="dorsal tibial apophysis" id="ABBRID0EGHBG" xlink:type="simple">DTA</abbrev> and can be distinguished from them by the needle-like embolus (embolus of these three species claw-like, knife-shaped and semicircular respectively) (Figs <xref ref-type="fig" rid="F8">8A–D</xref>, <xref ref-type="fig" rid="F9">9A–C</xref>). The female of the new species can be easily distinguished from all of the other <italic><tp:taxon-name><tp:taxon-name-part taxon-name-part-type="species">longituba</tp:taxon-name-part></tp:taxon-name></italic> group species, except <italic><tp:taxon-name><tp:taxon-name-part taxon-name-part-type="genus">Otacilia</tp:taxon-name-part> <tp:taxon-name-part taxon-name-part-type="species">microstoma</tp:taxon-name-part></tp:taxon-name></italic> <xref ref-type="bibr" rid="B11">Wang et al., 2015</xref>, by the copulatory ducts longitudinal and close together, and it can be distinguished from <italic><tp:taxon-name><tp:taxon-name-part taxon-name-part-type="genus">Otacilia</tp:taxon-name-part> <tp:taxon-name-part taxon-name-part-type="species">microstoma</tp:taxon-name-part></tp:taxon-name></italic> by the present of glandular appendages and sigmoid connecting tubes (glandular appendages absent and connecting tubes V-shaped in <italic><tp:taxon-name><tp:taxon-name-part taxon-name-part-type="genus">Otacilia</tp:taxon-name-part> <tp:taxon-name-part taxon-name-part-type="species">microstoma</tp:taxon-name-part></tp:taxon-name></italic>) (Figs <xref ref-type="fig" rid="F8">8E–G</xref>, <xref ref-type="fig" rid="F9">9D–E</xref>; <xref ref-type="bibr" rid="B11">Wang et al. 2015</xref>: figs 1D–E, 2F–G).</p></tp:treatment-sec><tp:treatment-sec sec-type="description" id="SECID0ESJBG"><title>Description.</title><p>Male (Fig. <xref ref-type="fig" rid="F7">7A–B</xref>). Total length 2.51–2.80 (n = 5). Holotype: body 2.67 long; carapace 1.37 long, 1.15 wide; abdomen 1.30 long, 0.96 wide. Carapace yellowish brown, with black marginal bands; middle with broad longitudinal black stripe, from ocular area to the posterior margin of carapace; fovea longitudinal, dark brown. Diameter of eyes: <abbrev xmlns:xlink="http://www.w3.org/1999/xlink" xlink:title="anterior median eyes" id="ABBRID0E6JBG" xlink:type="simple">AME</abbrev> 0.08, <abbrev xmlns:xlink="http://www.w3.org/1999/xlink" xlink:title="anterior lateral eyes" id="ABBRID0ECKBG" xlink:type="simple">ALE</abbrev> 0.09, <abbrev xmlns:xlink="http://www.w3.org/1999/xlink" xlink:title="posterior median eyes" id="ABBRID0EFKBG" xlink:type="simple">PME</abbrev> 0.06, <abbrev xmlns:xlink="http://www.w3.org/1999/xlink" xlink:title="posterior lateral eyes" id="ABBRID0EIKBG" xlink:type="simple">PLE</abbrev> 0.10. Eye interdistances: <abbrev xmlns:xlink="http://www.w3.org/1999/xlink" xlink:title="anterior median eyes" id="ABBRID0ELKBG" xlink:type="simple">AME</abbrev>–<abbrev xmlns:xlink="http://www.w3.org/1999/xlink" xlink:title="anterior median eyes" id="ABBRID0EOKBG" xlink:type="simple">AME</abbrev> 0.03, <abbrev xmlns:xlink="http://www.w3.org/1999/xlink" xlink:title="anterior median eyes" id="ABBRID0ERKBG" xlink:type="simple">AME</abbrev>–<abbrev xmlns:xlink="http://www.w3.org/1999/xlink" xlink:title="anterior lateral eyes" id="ABBRID0EUKBG" xlink:type="simple">ALE</abbrev> 0.01, <abbrev xmlns:xlink="http://www.w3.org/1999/xlink" xlink:title="posterior median eyes" id="ABBRID0EXKBG" xlink:type="simple">PME</abbrev>–<abbrev xmlns:xlink="http://www.w3.org/1999/xlink" xlink:title="posterior median eyes" id="ABBRID0E1KBG" xlink:type="simple">PME</abbrev> 0.08, <abbrev xmlns:xlink="http://www.w3.org/1999/xlink" xlink:title="posterior median eyes" id="ABBRID0E4KBG" xlink:type="simple">PME</abbrev>–<abbrev xmlns:xlink="http://www.w3.org/1999/xlink" xlink:title="posterior lateral eyes" id="ABBRID0EALBG" xlink:type="simple">PLE</abbrev> 0.06, <abbrev xmlns:xlink="http://www.w3.org/1999/xlink" xlink:title="anterior lateral eyes" id="ABBRID0EDLBG" xlink:type="simple">ALE</abbrev>–<abbrev xmlns:xlink="http://www.w3.org/1999/xlink" xlink:title="posterior lateral eyes" id="ABBRID0EGLBG" xlink:type="simple">PLE</abbrev> 0.05. <abbrev xmlns:xlink="http://www.w3.org/1999/xlink" xlink:title="median ocular area" id="ABBRID0EJLBG" xlink:type="simple">MOA</abbrev> 0.19 long, front 0.19 wide, back 0.20 wide. Clypeus 0.12 high. Chelicerae with two strong anterior bristles; promargin with three well-separated teeth and retromargin with five denticles close to each other. Labium and sternum dark yellow. Legs light yellowish brown; all femora with distal black annulus; patellae I–II all black, patellae III–IV absenting black patches; tibia I almost all black, tibiae II–IV with black proximal and distal annulus; metatarsus I distal half part black, metatarsi II–IV with black distal annulus. Measurements of legs: leg I 4.95 (1.31, 0.51, 1.42, 1.21, 0.50), II 3.90 (1.06, 0.40, 1.02, 0.91, 0.51), III 3.36 (0.86, 0.44, 0.68, 0.86, 0.52), IV 4.90 (1.29, 0.45, 1.09, 1.41, 0.66). Leg formula: 1423. Femora I–III lack dorsal spines, femur IV with one dorsal spine, femur I with three prolateral spines; tibia I with six proventral spines and seven retroventral spines, tibia II with six proventral spines and five retroventral spines; metatarsus I with four pairs of ventral spines, metatarsus II with four proventral spines and three retroventral spines. Abdomen oval, dorsum black, anterior half with a narrow dorsal scutum, posterior half with several chevron-like black stripes; venter light grey.</p><fig id="F7" position="float" orientation="portrait"><label>Figure 7.</label><caption><p>
          <italic><tp:taxon-name><tp:taxon-name-part taxon-name-part-type="genus">Otacilia</tp:taxon-name-part> <tp:taxon-name-part taxon-name-part-type="species">curvata</tp:taxon-name-part></tp:taxon-name></italic> sp. n. <bold>A</bold> male habitus, dorsal view <bold>B</bold> same, ventral view <bold>C</bold> female habitus, dorsal view <bold>D</bold> same, ventral view.</p></caption><graphic xmlns:xlink="http://www.w3.org/1999/xlink" xlink:href="zookeys-620-033-g007.jpg" position="float" orientation="portrait" xlink:type="simple" id="oo_104655.jpg"/></fig><p>Palp (Figs <xref ref-type="fig" rid="F8">8A–D</xref>, <xref ref-type="fig" rid="F9">9A–C</xref>). Femur distally with an inflated hump on ventral side. <abbrev xmlns:xlink="http://www.w3.org/1999/xlink" xlink:title="retrolateral tibial apophysis" id="ABBRID0E3MBG" xlink:type="simple">RTA</abbrev> thick in proximal part and abruptly tapering at half of its length. <abbrev xmlns:xlink="http://www.w3.org/1999/xlink" xlink:title="dorsal tibial apophysis" id="ABBRID0E6MBG" xlink:type="simple">DTA</abbrev> with anterior and posterior margins parallel in proximal part from the dorsal view, then abruptly curved to the prolateral side of bulb, tapering and with an enlarged blunt apex. Embolus short, needle-like. Conductor membranous, close to and as long as the embolus. Tegular apophysis absent but with a tegular ridge.</p><fig id="F8" position="float" orientation="portrait"><label>Figure 8.</label><caption><p>
          <italic><tp:taxon-name><tp:taxon-name-part taxon-name-part-type="genus">Otacilia</tp:taxon-name-part> <tp:taxon-name-part taxon-name-part-type="species">curvata</tp:taxon-name-part></tp:taxon-name></italic> sp. n. <bold>A</bold> left male palp, ventral view <bold>B</bold> same, dorsal view <bold>C</bold> same, prolateral view <bold>D</bold> same, retrolateral view <bold>E</bold> epigyne, ventral view <bold>F</bold> same, cleared by potassium hydroxide, ventral view <bold>G</bold> vulva, dorsal view.</p></caption><graphic xmlns:xlink="http://www.w3.org/1999/xlink" xlink:href="zookeys-620-033-g008.jpg" position="float" orientation="portrait" xlink:type="simple" id="oo_104656.jpg"/></fig><fig id="F9" position="float" orientation="portrait"><label>Figure 9.</label><caption><p>
          <italic><tp:taxon-name><tp:taxon-name-part taxon-name-part-type="genus">Otacilia</tp:taxon-name-part> <tp:taxon-name-part taxon-name-part-type="species">curvata</tp:taxon-name-part></tp:taxon-name></italic> sp. n. <bold>A</bold> left male palp, ventral view <bold>B</bold> same, dorsal view <bold>C</bold> same, retrolateral view <bold>D</bold> epigyne, ventral view <bold>E</bold> vulva, dorsal view <bold>F</bold> schematic course of internal duct system. Scale bars equal for <bold>A</bold> and <bold>B</bold>, equal for <bold>D</bold> and <bold>E</bold>.</p></caption><graphic xmlns:xlink="http://www.w3.org/1999/xlink" xlink:href="zookeys-620-033-g009.jpg" position="float" orientation="portrait" xlink:type="simple" id="oo_104657.jpg"/></fig><p>Female (Fig. <xref ref-type="fig" rid="F7">7C–D</xref>). Total length 2.77–2.85 (n = 7). One paratype: body 2.77 long; carapace 1.41 long, 1.20 wide; abdomen 1.36 long, 1.01 wide. Eye diameters: <abbrev xmlns:xlink="http://www.w3.org/1999/xlink" xlink:title="anterior median eyes" id="ABBRID0EIQBG" xlink:type="simple">AME</abbrev> 0.08, <abbrev xmlns:xlink="http://www.w3.org/1999/xlink" xlink:title="anterior lateral eyes" id="ABBRID0ELQBG" xlink:type="simple">ALE</abbrev> 0.09, <abbrev xmlns:xlink="http://www.w3.org/1999/xlink" xlink:title="posterior median eyes" id="ABBRID0EOQBG" xlink:type="simple">PME</abbrev> 0.07, <abbrev xmlns:xlink="http://www.w3.org/1999/xlink" xlink:title="posterior lateral eyes" id="ABBRID0ERQBG" xlink:type="simple">PLE</abbrev> 0.10. Eye interdistances: <abbrev xmlns:xlink="http://www.w3.org/1999/xlink" xlink:title="anterior median eyes" id="ABBRID0EUQBG" xlink:type="simple">AME</abbrev>–<abbrev xmlns:xlink="http://www.w3.org/1999/xlink" xlink:title="anterior median eyes" id="ABBRID0EXQBG" xlink:type="simple">AME</abbrev> 0.04, <!--PageBreak--><abbrev xmlns:xlink="http://www.w3.org/1999/xlink" xlink:title="anterior median eyes" id="ABBRID0E2QBG" xlink:type="simple">AME</abbrev>–<abbrev xmlns:xlink="http://www.w3.org/1999/xlink" xlink:title="anterior lateral eyes" id="ABBRID0E5QBG" xlink:type="simple">ALE</abbrev> 0.01, <abbrev xmlns:xlink="http://www.w3.org/1999/xlink" xlink:title="posterior median eyes" id="ABBRID0EBRBG" xlink:type="simple">PME</abbrev>–<abbrev xmlns:xlink="http://www.w3.org/1999/xlink" xlink:title="posterior median eyes" id="ABBRID0EERBG" xlink:type="simple">PME</abbrev> 0.07, <abbrev xmlns:xlink="http://www.w3.org/1999/xlink" xlink:title="posterior median eyes" id="ABBRID0EHRBG" xlink:type="simple">PME</abbrev>–<abbrev xmlns:xlink="http://www.w3.org/1999/xlink" xlink:title="posterior lateral eyes" id="ABBRID0EKRBG" xlink:type="simple">PLE</abbrev> 0.07, <abbrev xmlns:xlink="http://www.w3.org/1999/xlink" xlink:title="anterior lateral eyes" id="ABBRID0ENRBG" xlink:type="simple">ALE</abbrev>–<abbrev xmlns:xlink="http://www.w3.org/1999/xlink" xlink:title="posterior lateral eyes" id="ABBRID0EQRBG" xlink:type="simple">PLE</abbrev> 0.07. <abbrev xmlns:xlink="http://www.w3.org/1999/xlink" xlink:title="median ocular area" id="ABBRID0ETRBG" xlink:type="simple">MOA</abbrev> 0.21 long, front 0.18 wide, back 0.19 wide. Clypeus 0.11 high. Leg measurements: I 5.11 (1.31, 0.54, 1.46, 1.29, 0.51); II 4.10 (1.10, 0.49, 1.03, 0.97, 0.51); III 3.46 (0.91, 0.43, 0.73, 0.86, 0.53); IV 5.08 (1.35, 0.50, 1.12, 1.41, 0.70). Leg formula: 1423. Femur II with one dorsal spines and two prolateral spines, tarsus II with six proventral spines and five retroventral spines, other segments with the same spination as male. Abdomen light grey, anterior half lacks dorsal scutum. Other characters as in male.</p><p>Epigyne (Figs <xref ref-type="fig" rid="F8">8E–F</xref>, <xref ref-type="fig" rid="F9">9D</xref>): median plate absent; copulatory openings situated centrally, tiny. and trumpet-shaped. Vulva (Figs <xref ref-type="fig" rid="F8">8G</xref>, <xref ref-type="fig" rid="F9">9E–F</xref>): copulatory ducts longitudinal, connecting with a pair of large, transparent, long, ovoid bursae; spermathecae located posteriorly, small and ovoid, close to each other; bursae and spermathecae connected by strong, curved, sigmoid connecting tubes. Glandular appendages present, as long as the diameter of one spermatheca.</p></tp:treatment-sec><tp:treatment-sec sec-type="distribution" id="SECID0EISBG"><title>Distribution.</title><p>Known only from the type localities, Hunan, China (Fig. <xref ref-type="fig" rid="F13">13</xref>).</p></tp:treatment-sec><tp:treatment-sec><!--Section generated to contain objects referenced in tp:taxon-treatment.--><fig id="F13" position="float" orientation="portrait"><label>Figure 13.</label><caption><p>Distribution of new species the genus <italic><tp:taxon-name><tp:taxon-name-part taxon-name-part-type="genus">Otacilia</tp:taxon-name-part></tp:taxon-name></italic> from Hunan, China.</p></caption><graphic xmlns:xlink="http://www.w3.org/1999/xlink" xlink:href="zookeys-620-033-g013.jpg" position="float" orientation="portrait" xlink:type="simple" id="oo_104661.jpg"/></fig></tp:treatment-sec><ref-list><ref id="B11"><mixed-citation xmlns:xlink="http://www.w3.org/1999/xlink" xlink:type="simple">
          <person-group><name name-style="western"><surname>Wang</surname><given-names>LY</given-names></name><name name-style="western"><surname>Chen</surname><given-names>HM</given-names></name><name name-style="western"><surname>Zhou</surname><given-names>KX</given-names></name><name name-style="western"><surname>Zhang</surname><given-names>F</given-names></name><name name-style="western"><surname>Zhang</surname><given-names>ZS</given-names></name></person-group> (<year>2015</year>) <article-title>Diversity of spiders in Fanjing Mountain Nature Reserve, Guizhou, China, I: Six new species of <tp:taxon-name><tp:taxon-name-part taxon-name-part-type="family">Phrurolithidae</tp:taxon-name-part></tp:taxon-name> (<tp:taxon-name><tp:taxon-name-part taxon-name-part-type="order">Araneae</tp:taxon-name-part></tp:taxon-name>).</article-title> <source>Zootaxa</source> <volume>4012</volume>(<issue>3</issue>): <fpage>447</fpage>–<lpage>464</lpage>. doi: <ext-link xlink:type="simple" ext-link-type="doi" xlink:href="10.11646/zootaxa.4012.3.2">10.11646/zootaxa.4012.3.2</ext-link></mixed-citation></ref></ref-list></tp:taxon-treatment>
