# Supplementary material for: Four new species of the genus Otacilia Thorell, 1897 from Hunan Province, China (Araneae, Phrurolithidae)
Source: Zookeys. 2016 Sep 29;(620):33–55. doi: 10.3897/zookeys.620.7982 (PMC5102421; doi:10.3897/zookeys.620.7982)
Supplement: XML Treatment for Otacilia submicrostoma [file zookeys.620.7982-treatment5.xml]

<!DOCTYPE tp:taxon-treatment
  PUBLIC "-//TaxonX//DTD Taxonomic Treatment Publishing DTD v0 20100105//EN" "tax-treatment-NSO.dtd">
<tp:taxon-treatment xmlns:tp="http://www.plazi.org/taxpub"><tp:treatment-meta><kwd-group><label>Taxon classification</label><kwd><named-content content-type="kingdom">Animalia</named-content></kwd><kwd><named-content content-type="order">Araneae</named-content></kwd><kwd><named-content content-type="family">Phrurolithidae</named-content></kwd></kwd-group><mixed-citation publication-type="journal"><person-group><name><surname>Jin</surname><given-names>Chi</given-names></name><name><surname>Fu</surname><given-names>Lina</given-names></name><name><surname>Yin</surname><given-names>Xiangchu</given-names></name><name><surname>Zhang</surname><given-names>Feng</given-names></name></person-group><article-title>Four new species of the genus <italic><tp:taxon-name><tp:taxon-name-part taxon-name-part-type="genus">Otacilia</tp:taxon-name-part></tp:taxon-name></italic> Thorell, 1897 from Hunan Province, China (<tp:taxon-name><tp:taxon-name-part taxon-name-part-type="order">Araneae</tp:taxon-name-part></tp:taxon-name>, <tp:taxon-name><tp:taxon-name-part taxon-name-part-type="family">Phrurolithidae</tp:taxon-name-part></tp:taxon-name>)</article-title><source>Zookeys</source><day>29</day><month>9</month><year>2016</year><volume>2016</volume><issue>620</issue><fpage>33</fpage><lpage>55</lpage><pub-id pub-id-type="doi">10.3897/zookeys.620.7982</pub-id></mixed-citation></tp:treatment-meta><tp:nomenclature><tp:taxon-name>
              <tp:taxon-name-part taxon-name-part-type="genus">Otacilia</tp:taxon-name-part>
              <tp:taxon-name-part taxon-name-part-type="species">submicrostoma</tp:taxon-name-part>
              <object-id xmlns:xlink="http://www.w3.org/1999/xlink" content-type="zoobank" xlink:type="simple">http://zoobank.org/64BE3E6B-B7E9-40EB-A1F0-39A01D85D844</object-id>
            </tp:taxon-name><tp:taxon-status xmlns:xlink="http://www.w3.org/1999/xlink" xlink:type="simple">sp. n.</tp:taxon-status><xref ref-type="fig" rid="F10">Figs 10</xref><xref ref-type="fig" rid="F11">, 11</xref><xref ref-type="fig" rid="F12">, 12</xref><!--PageBreak--><!--PageBreak--><!--PageBreak--></tp:nomenclature><tp:treatment-sec sec-type="type material" id="SECID0EFUBG"><title>Type material.</title><p>Holotype ♂, China, <italic>Hunan Province</italic>: Sangzhi County, Bamaoxi Town, Mt. Tianping, Watch Tower (<named-content xmlns:xlink="http://www.w3.org/1999/xlink" content-type="dwc:verbatimCoordinates" xlink:type="simple"><named-content content-type="geo-json" specific-use="{&#34;type&#34;:&#34;Point&#34;,&#34;coordinates&#34;:[110.091344,29.786626]}" id="NCID0EQUBG" xlink:type="simple">29°47'11.854"N, 110°05'28.838"E</named-content></named-content>), 1626 m <abbrev xmlns:xlink="http://www.w3.org/1999/xlink" xlink:title="above sea level" id="ABBRID0EYUBG" xlink:type="simple">a.s.l</abbrev>., 15 September 2015, Chi Jin leg. Paratypes: 11♀7♂, same data as for holotype; 19♀19♂, Sangzhi County, Bamaoxi Town, Mt. Tianping (<named-content xmlns:xlink="http://www.w3.org/1999/xlink" content-type="dwc:verbatimCoordinates" xlink:type="simple"><named-content content-type="geo-json" specific-use="{&#34;type&#34;:&#34;Point&#34;,&#34;coordinates&#34;:[110.072822,29.768867]}" id="NCID0E5UBG" xlink:type="simple">29°46'07.921"N, 110°04'22.159"E</named-content></named-content>), 1330 m <abbrev xmlns:xlink="http://www.w3.org/1999/xlink" xlink:title="above sea level" id="ABBRID0EGVBG" xlink:type="simple">a.s.l</abbrev>., 16 September 2015, Xiangbo Guo and Jingchao He leg.; 2♀6♂, Sangzhi County, Bamaoxi Town, Mt. Tianping (<named-content xmlns:xlink="http://www.w3.org/1999/xlink" content-type="dwc:verbatimCoordinates" xlink:type="simple"><named-content content-type="geo-json" specific-use="{&#34;type&#34;:&#34;Point&#34;,&#34;coordinates&#34;:[110.098465,29.776481]}" id="NCID0EMVBG" xlink:type="simple">29°46'35.332"N, 110°05'54.474"E</named-content></named-content>), 1520 m <abbrev xmlns:xlink="http://www.w3.org/1999/xlink" xlink:title="above sea level" id="ABBRID0EUVBG" xlink:type="simple">a.s.l</abbrev>., 17 September 2015, Chi Jin leg.</p></tp:treatment-sec><tp:treatment-sec sec-type="etymology" id="SECID0EXVBG"><title>Etymology.</title><p>The species is named for its similarity to <italic><tp:taxon-name><tp:taxon-name-part taxon-name-part-type="genus">Otacilia</tp:taxon-name-part> <tp:taxon-name-part taxon-name-part-type="species">microstoma</tp:taxon-name-part></tp:taxon-name></italic> <xref ref-type="bibr" rid="B11">Wang et al., 2015</xref>; adjectival.</p></tp:treatment-sec><tp:treatment-sec sec-type="diagnosis" id="SECID0ELWBG"><title>Diagnosis.</title><p>The male can be distinguished from all other <italic><tp:taxon-name><tp:taxon-name-part taxon-name-part-type="species">longituba</tp:taxon-name-part></tp:taxon-name></italic> group species, except <italic><tp:taxon-name><tp:taxon-name-part taxon-name-part-type="genus">Otacilia</tp:taxon-name-part> <tp:taxon-name-part taxon-name-part-type="species">mira</tp:taxon-name-part></tp:taxon-name></italic> Fu, Zhang &amp; Zhang, 2016, <italic><tp:taxon-name><tp:taxon-name-part taxon-name-part-type="genus">Otacilia</tp:taxon-name-part> <tp:taxon-name-part taxon-name-part-type="species">mustela</tp:taxon-name-part></tp:taxon-name></italic> Kamura, 2008 and <italic><tp:taxon-name><tp:taxon-name-part taxon-name-part-type="genus">Otacilia</tp:taxon-name-part> <tp:taxon-name-part taxon-name-part-type="species">parva</tp:taxon-name-part></tp:taxon-name></italic> Deeleman-Reinhold, 2001, by having only one tibial apophysis and no conductor and can be distinguished from them by the <abbrev xmlns:xlink="http://www.w3.org/1999/xlink" xlink:title="retrolateral tibial apophysis" id="ABBRID0EZXBG" xlink:type="simple">RTA</abbrev> base with a small triangular process (Figs <xref ref-type="fig" rid="F11">11A–D</xref>, <xref ref-type="fig" rid="F12">12A–C</xref>). The female of the new species can be easily distinguished from all of the other <italic><tp:taxon-name><tp:taxon-name-part taxon-name-part-type="species">longituba</tp:taxon-name-part></tp:taxon-name></italic> group species by the long, S-shaped connecting peculiar tubes (Figs <xref ref-type="fig" rid="F11">11E–F</xref>, <xref ref-type="fig" rid="F12">12D</xref>).</p></tp:treatment-sec><tp:treatment-sec sec-type="description" id="SECID0E3YBG"><title>Description.</title><p>Male (Fig. <xref ref-type="fig" rid="F10">10A–B</xref>). Total length 2.65–2.99 (n = 33). Holotype: body 2.99 long; carapace 1.52 long, 1.29 wide; abdomen 1.47 long, 1.04 wide. Carapace yellowish brown, with black marginal bands; fovea longitudinal, brown. Eye diameters: <abbrev xmlns:xlink="http://www.w3.org/1999/xlink" xlink:title="anterior median eyes" id="ABBRID0EJZBG" xlink:type="simple">AME</abbrev> 0.09, <abbrev xmlns:xlink="http://www.w3.org/1999/xlink" xlink:title="anterior lateral eyes" id="ABBRID0EMZBG" xlink:type="simple">ALE</abbrev> 0.10, <abbrev xmlns:xlink="http://www.w3.org/1999/xlink" xlink:title="posterior median eyes" id="ABBRID0EPZBG" xlink:type="simple">PME</abbrev> 0.09, <abbrev xmlns:xlink="http://www.w3.org/1999/xlink" xlink:title="posterior lateral eyes" id="ABBRID0ESZBG" xlink:type="simple">PLE</abbrev> 0.10. Eye interdistances: <abbrev xmlns:xlink="http://www.w3.org/1999/xlink" xlink:title="anterior median eyes" id="ABBRID0EVZBG" xlink:type="simple">AME</abbrev>–<abbrev xmlns:xlink="http://www.w3.org/1999/xlink" xlink:title="anterior median eyes" id="ABBRID0EYZBG" xlink:type="simple">AME</abbrev> 0.04, <abbrev xmlns:xlink="http://www.w3.org/1999/xlink" xlink:title="anterior median eyes" id="ABBRID0E2ZBG" xlink:type="simple">AME</abbrev>–<abbrev xmlns:xlink="http://www.w3.org/1999/xlink" xlink:title="anterior lateral eyes" id="ABBRID0E5ZBG" xlink:type="simple">ALE</abbrev> 0.01, <abbrev xmlns:xlink="http://www.w3.org/1999/xlink" xlink:title="posterior median eyes" id="ABBRID0EB1BG" xlink:type="simple">PME</abbrev>–<abbrev xmlns:xlink="http://www.w3.org/1999/xlink" xlink:title="posterior median eyes" id="ABBRID0EE1BG" xlink:type="simple">PME</abbrev> 0.11, <abbrev xmlns:xlink="http://www.w3.org/1999/xlink" xlink:title="posterior median eyes" id="ABBRID0EH1BG" xlink:type="simple">PME</abbrev>–<abbrev xmlns:xlink="http://www.w3.org/1999/xlink" xlink:title="posterior lateral eyes" id="ABBRID0EK1BG" xlink:type="simple">PLE</abbrev> 0.05, <abbrev xmlns:xlink="http://www.w3.org/1999/xlink" xlink:title="anterior lateral eyes" id="ABBRID0EN1BG" xlink:type="simple">ALE</abbrev>–<abbrev xmlns:xlink="http://www.w3.org/1999/xlink" xlink:title="posterior lateral eyes" id="ABBRID0EQ1BG" xlink:type="simple">PLE</abbrev> 0.08. <abbrev xmlns:xlink="http://www.w3.org/1999/xlink" xlink:title="median ocular area" id="ABBRID0ET1BG" xlink:type="simple">MOA</abbrev> <!--PageBreak--><!--PageBreak-->0.22 long, front 0.21 wide, back 0.30 wide. Clypeus 0.15 high. Chelicerae with two strong anterior bristles; promargin with three well-separated teeth and retromargin with seven denticles close to each other. Labium and sternum dark yellow. Legs light <!--PageBreak-->yellowish brown, all femora, patellae, tibiae, metatarsi distally with black annulus. Measurements of legs: leg I 5.45 (1.42, 0.54, 1.55, 1.30, 0.64), II 4.54 (1.20, 0.47, 1.18, 1.08, 0.61), III 3.96 (1.04, 0.44, 0.83, 1.03, 0.62), IV 5.72 (1.56, 0.50, 1.26, 1.57, 0.83). Leg formula: 4123. Femur I with two dorsal spines and four prolateral spines, femur II with one dorsal spine and one prolateral spine, femora III–IV with one dorsal spine; tibia I with six proventral spines and seven retroventral spines, tibia II with six pairs of ventral spines; metatarsus I with four pairs of ventral spines, metatarsus II with four proventral spines and three retroventral spines. Abdomen oval, dorsum black, anterior half with a narrow dorsal scutum, posterior half with several black transverse stripes; venter light grey, with black scattered patches.</p><fig id="F10" position="float" orientation="portrait"><label>Figure 10.</label><caption><p>
          <italic><tp:taxon-name><tp:taxon-name-part taxon-name-part-type="genus">Otacilia</tp:taxon-name-part> <tp:taxon-name-part taxon-name-part-type="species">submicrostoma</tp:taxon-name-part></tp:taxon-name></italic> sp. n. <bold>A</bold> male habitus, dorsal view <bold>B</bold> same, ventral view <bold>C</bold> female habitus, dorsal view <bold>D</bold> same, ventral view.</p></caption><graphic xmlns:xlink="http://www.w3.org/1999/xlink" xlink:href="zookeys-620-033-g010.jpg" position="float" orientation="portrait" xlink:type="simple" id="oo_104658.jpg"/></fig><p>Palp (Figs <xref ref-type="fig" rid="F11">11A–D</xref>, <xref ref-type="fig" rid="F12">12A–C</xref>). Femur distally with an apophysis on ventral side anda retrolateral concavity. <abbrev xmlns:xlink="http://www.w3.org/1999/xlink" xlink:title="retrolateral tibial apophysis" id="ABBRID0EL3BG" xlink:type="simple">RTA</abbrev> broad, with relatively sharp apex extending along the cym<!--PageBreak-->bium retrolaterally, basally with a small triangular process. Embolus slender, needle-like. Tegular apophysis and conductor absent.</p><fig id="F11" position="float" orientation="portrait"><label>Figure 11.</label><caption><p>
          <italic><tp:taxon-name><tp:taxon-name-part taxon-name-part-type="genus">Otacilia</tp:taxon-name-part> <tp:taxon-name-part taxon-name-part-type="species">submicrostoma</tp:taxon-name-part></tp:taxon-name></italic> sp. n. <bold>A</bold> left male palp, ventral view <bold>B</bold> same, dorsal view <bold>C</bold> same, prolateral view <bold>D</bold> same, retrolateral view <bold>E</bold> epigyne, ventral view <bold>F</bold> same, cleared by potassium hydroxide, ventral view <bold>G</bold> vulva, dorsal view.</p></caption><graphic xmlns:xlink="http://www.w3.org/1999/xlink" xlink:href="zookeys-620-033-g011.jpg" position="float" orientation="portrait" xlink:type="simple" id="oo_104659.jpg"/></fig><fig id="F12" position="float" orientation="portrait"><label>Figure 12.</label><caption><p>
          <italic><tp:taxon-name><tp:taxon-name-part taxon-name-part-type="genus">Otacilia</tp:taxon-name-part> <tp:taxon-name-part taxon-name-part-type="species">submicrostoma</tp:taxon-name-part></tp:taxon-name></italic> sp. n. <bold>A</bold> left male palp, ventral view <bold>B</bold> same, dorsal view <bold>C</bold> same, retrolateral view <bold>D</bold> epigyne, ventral view <bold>E</bold> vulva, dorsal view <bold>F</bold> schematic course of internal duct system. Scale bars equal for <bold>A</bold> and <bold>B</bold>, equal for <bold>D</bold> and <bold>E</bold>.</p></caption><graphic xmlns:xlink="http://www.w3.org/1999/xlink" xlink:href="zookeys-620-033-g012.jpg" position="float" orientation="portrait" xlink:type="simple" id="oo_104660.jpg"/></fig><p>Female (Fig. <xref ref-type="fig" rid="F10">10C–D</xref>). Total length 3.02–3.48 (n = 32). One paratype: body 3.48 long; carapace 1.60 long, 1.36 wide; abdomen 1.88 long, 1.25 wide. Carapace yellowish brown. Eye diameters: <abbrev xmlns:xlink="http://www.w3.org/1999/xlink" xlink:title="anterior median eyes" id="ABBRID0EW6BG" xlink:type="simple">AME</abbrev> 0.09, <abbrev xmlns:xlink="http://www.w3.org/1999/xlink" xlink:title="anterior lateral eyes" id="ABBRID0EZ6BG" xlink:type="simple">ALE</abbrev> 0.09, <abbrev xmlns:xlink="http://www.w3.org/1999/xlink" xlink:title="posterior median eyes" id="ABBRID0E36BG" xlink:type="simple">PME</abbrev> 0.10, <abbrev xmlns:xlink="http://www.w3.org/1999/xlink" xlink:title="posterior lateral eyes" id="ABBRID0EAAAI" xlink:type="simple">PLE</abbrev> 0.10. Eye interdistances: <abbrev xmlns:xlink="http://www.w3.org/1999/xlink" xlink:title="anterior median eyes" id="ABBRID0EDAAI" xlink:type="simple">AME</abbrev>–<abbrev xmlns:xlink="http://www.w3.org/1999/xlink" xlink:title="anterior median eyes" id="ABBRID0EGAAI" xlink:type="simple">AME</abbrev> 0.04, <abbrev xmlns:xlink="http://www.w3.org/1999/xlink" xlink:title="anterior median eyes" id="ABBRID0EJAAI" xlink:type="simple">AME</abbrev>–<abbrev xmlns:xlink="http://www.w3.org/1999/xlink" xlink:title="anterior lateral eyes" id="ABBRID0EMAAI" xlink:type="simple">ALE</abbrev> 0.01, <abbrev xmlns:xlink="http://www.w3.org/1999/xlink" xlink:title="posterior median eyes" id="ABBRID0EPAAI" xlink:type="simple">PME</abbrev>–<abbrev xmlns:xlink="http://www.w3.org/1999/xlink" xlink:title="posterior median eyes" id="ABBRID0ESAAI" xlink:type="simple">PME</abbrev> 0.10, <abbrev xmlns:xlink="http://www.w3.org/1999/xlink" xlink:title="posterior median eyes" id="ABBRID0EVAAI" xlink:type="simple">PME</abbrev>–<abbrev xmlns:xlink="http://www.w3.org/1999/xlink" xlink:title="posterior lateral eyes" id="ABBRID0EYAAI" xlink:type="simple">PLE</abbrev> 0.06, <abbrev xmlns:xlink="http://www.w3.org/1999/xlink" xlink:title="anterior lateral eyes" id="ABBRID0E2AAI" xlink:type="simple">ALE</abbrev>–<abbrev xmlns:xlink="http://www.w3.org/1999/xlink" xlink:title="posterior lateral eyes" id="ABBRID0E5AAI" xlink:type="simple">PLE</abbrev> 0.09. <abbrev xmlns:xlink="http://www.w3.org/1999/xlink" xlink:title="median ocular area" id="ABBRID0EBBAI" xlink:type="simple">MOA</abbrev> 0.25 long, front 0.20 wide, back 0.29 wide. Clypeus 0.14 high. Leg measurements: I 5.71 (1.47, 0.59, 1.64, 1.40, 0.61); II 4.87 (1.28, 0.52, 1.20, 1.23, 0.64); III 4.11 (1.09, 0.47, 0.85, 1.04, 0.66); IV 5.98 (1.60, 0.53, 1.33, 1.64, 0.88). Leg formula: 4123. Femur I with two dorsal spines and four prolateral spines, femur II with one dorsal spine and two prolateral spines, femora III–IV with one dorsal spine; tibiae and metatarsi I and II with the same spination as male. Abdomen light grey, anterior half lacking dorsal scutum, posterior half dark with several indistinct chevron-like black stripes dorsally. Other characters as in male.</p><p>Epigyne (Figs <xref ref-type="fig" rid="F11">11E–F</xref>, <xref ref-type="fig" rid="F12">12D</xref>): median plate absent; copulatory openings situated centrally, tiny and pore-like. Vulva (Figs <xref ref-type="fig" rid="F11">11G</xref>, <xref ref-type="fig" rid="F12">12E–F</xref>): copulatory ducts thick and short, connected with a pair of large, transparent, long, ovoid bursae; spermathecae located posteriorly, large and ovoid, close to each other; bursae and spermathecae connected by strongly curved, S-shaped connecting tubes. Glandular appendages present, as long as one spermatheca’s diameter.</p></tp:treatment-sec><tp:treatment-sec sec-type="distribution" id="SECID0EZBAI"><title>Distribution.</title><p>Known only from the type localities, Hunan, China (Fig. <xref ref-type="fig" rid="F13">13</xref>).</p><fig id="F13" position="float" orientation="portrait"><label>Figure 13.</label><caption><p>Distribution of new species the genus <italic><tp:taxon-name><tp:taxon-name-part taxon-name-part-type="genus">Otacilia</tp:taxon-name-part></tp:taxon-name></italic> from Hunan, China.</p></caption><graphic xmlns:xlink="http://www.w3.org/1999/xlink" xlink:href="zookeys-620-033-g013.jpg" position="float" orientation="portrait" xlink:type="simple" id="oo_104661.jpg"/></fig><!--PageBreak--></tp:treatment-sec><ref-list><ref id="B11"><mixed-citation xmlns:xlink="http://www.w3.org/1999/xlink" xlink:type="simple">
          <person-group><name name-style="western"><surname>Wang</surname><given-names>LY</given-names></name><name name-style="western"><surname>Chen</surname><given-names>HM</given-names></name><name name-style="western"><surname>Zhou</surname><given-names>KX</given-names></name><name name-style="western"><surname>Zhang</surname><given-names>F</given-names></name><name name-style="western"><surname>Zhang</surname><given-names>ZS</given-names></name></person-group> (<year>2015</year>) <article-title>Diversity of spiders in Fanjing Mountain Nature Reserve, Guizhou, China, I: Six new species of <tp:taxon-name><tp:taxon-name-part taxon-name-part-type="family">Phrurolithidae</tp:taxon-name-part></tp:taxon-name> (<tp:taxon-name><tp:taxon-name-part taxon-name-part-type="order">Araneae</tp:taxon-name-part></tp:taxon-name>).</article-title> <source>Zootaxa</source> <volume>4012</volume>(<issue>3</issue>): <fpage>447</fpage>–<lpage>464</lpage>. doi: <ext-link xlink:type="simple" ext-link-type="doi" xlink:href="10.11646/zootaxa.4012.3.2">10.11646/zootaxa.4012.3.2</ext-link></mixed-citation></ref></ref-list></tp:taxon-treatment>
